# Supplementary material for: Constructing cancer patient-specific and group-specific gene networks with multi-omics data
Source: BMC Med Genomics. 2020 Aug 27;13(Suppl 6):81. doi: 10.1186/s12920-020-00736-7 (PMC7450550; doi:10.1186/s12920-020-00736-7)
Supplement: Supplementary file 1 — Additional file 1 Number of samples and genes in 7 types of cancer. [file 12920_2020_736_MOESM1_ESM.xlsx]

## Sheet: Sheet1
Additional file 1. Number of samples and genes in 7 types of cancer
ID	Name	# samples (training set)		# samples (validation set)		# total genes	# genes in the group-specific network
		Tumor	Normal (reference)	Tumor	Normal
BRCA	Breast Invasive Carcinoma	400	30	218	82	15119	2589
COAD	Colon Adenocarcinoma	200	30	20	11	15184	2081
HNSC	Head and Neck Squamous Cell Carcinoma	400	30	74	14	14888	2227
KIPAN	Pan-kidney cohort	400	30	118	99	15170	3953
LIHC	Liver hepatocellular carcinoma	300	30	60	20	14139	2165
LUAD	Lung Adenocarcinoma	400	30	44	29	15031	1446
LUSC	Lung Squamous Cell Carcinoma	300	30	38	21	15517	1464
