# Supplementary material for: Constructing cancer patient-specific and group-specific gene networks with multi-omics data
Source: BMC Med Genomics. 2020 Aug 27;13(Suppl 6):81. doi: 10.1186/s12920-020-00736-7 (PMC7450550; doi:10.1186/s12920-020-00736-7)
Supplement: Supplementary file 3 — Additional file 3 Average ΔPCC and class label of each gene in 7 types of cancer. [file 12920_2020_736_MOESM3_ESM.xlsx]

## Sheet: BRCA
gene	avg. ΔPCC	label
FAM171A1	0.288831	positive
FOXC1	0.288831	positive
IL33	0.235127	positive
MAMDC2	0.223274	positive
MTERFD1	0.212114	positive
CCT5	0.207554	positive
HOXA7	0.206339	positive
CTTNBP2	0.20056	positive
ANKRD53	0.197865	positive
SLPI	0.197865	positive
RHOJ	0.190318	positive
ZNF204P	0.185207	positive
JAM3	0.183213	positive
FREM1	0.181706	positive
PCDHGB7	0.179886	positive
ZNF385D	0.176385	positive
RYR3	0.175291	positive
COL10A1	0.175261	positive
ZNF502	0.174414	positive
PIP5K1B	0.173406	positive
CWC25	0.171828	positive
PIP4K2B	0.171828	positive
ZNF578	0.168852	positive
SLC26A4	0.167573	positive
ZNF677	0.167338	positive
PTDSS1	0.166231	positive
DCAF13	0.164557	positive
RASSF9	0.162606	positive
HOXA9	0.158637	positive
CHL1	0.158471	positive
GAS2L3	0.15735	positive
TSHZ2	0.156444	positive
SEMA3D	0.154302	positive
CCL14	0.153975	positive
MRVI1	0.152966	positive
MED24	0.152806	positive
PSMD3	0.152806	positive
SOBP	0.152646	positive
PCDHGB4	0.150309	positive
PDE1C	0.150309	positive
NRK	0.149975	positive
ZIK1	0.147968	positive
CHST3	0.14754	positive
PCDHGA2	0.147358	positive
GSPT1	0.147125	positive
PRIMA1	0.147031	positive
PKD2	0.146979	positive
TF	0.146974	positive
CCDC82	0.14682	positive
JRKL	0.14682	positive
MPPED2	0.146201	positive
CDO1	0.145808	positive
RSPO3	0.144219	positive
NSMCE2	0.143691	positive
BCHE	0.142261	positive
HOXA5	0.142261	positive
STAC	0.142081	positive
PPP2R2B	0.142006	positive
METTL2A	0.141828	positive
TLK2	0.141828	positive
SPARCL1	0.141201	positive
YWHAZ	0.140981	positive
GFRA1	0.139973	positive
HOXC10	0.139905	positive
THPO	0.139709	positive
KL	0.138708	positive
KCNK3	0.138463	positive
ATP1B2	0.137796	positive
EDA	0.137716	positive
NUDCD1	0.13719	positive
AOC2	0.137039	positive
MEOX2	0.136513	positive
INMT	0.1364	positive
MEOX1	0.136094	positive
BMX	0.135299	positive
QKI	0.134514	positive
NLGN4X	0.134143	positive
DLG2	0.133076	positive
NR2F1	0.13259	positive
CORO2B	0.132374	positive
FUT4	0.132218	positive
PIWIL4	0.132218	positive
ADRB2	0.13176	positive
SAA1	0.130963	positive
STK32B	0.13075	positive
PRKD1	0.130108	positive
C11orf70	0.12912	positive
FAM162B	0.129012	positive
BRF2	0.128696	positive
AKR1C2	0.128628	positive
LONRF3	0.128585	positive
SLC25A32	0.128251	positive
SLC17A7	0.127581	positive
KIF26A	0.127413	positive
NPY1R	0.127313	positive
TNN	0.127214	positive
PTCH2	0.127182	positive
FLRT2	0.126999	positive
AGTR1	0.12698	positive
USP7	0.126879	positive
LIN7A	0.126211	positive
NAE1	0.125998	positive
GCNT4	0.125826	positive
CIRH1A	0.125377	positive
SELP	0.125283	positive
BDNF	0.125273	positive
RAD54B	0.12506	positive
CENPL	0.124936	positive
POLR2K	0.124657	positive
ERLIN2	0.124345	positive
NUDT11	0.124308	positive
RAG1	0.124129	positive
SDR42E1	0.124001	positive
PEG3	0.122617	positive
CXorf57	0.122497	positive
THSD1	0.122468	positive
OGN	0.121892	positive
C1QTNF7	0.121457	positive
KIAA1199	0.120793	positive
FOXD2	0.120591	positive
HPGD	0.120148	positive
PCDHGB6	0.119269	positive
RIC3	0.11914	positive
TTLL7	0.11914	positive
OSR1	0.118992	positive
RPS2P32	0.118787	positive
MRPL42	0.118403	positive
UBE2N	0.118403	positive
PPP1R1B	0.118045	positive
SERP2	0.117595	positive
ZNF582	0.116918	negative
NRXN3	0.116566	negative
LSM1	0.116554	negative
ITFG1	0.116372	negative
PHKB	0.116372	negative
ABCB1	0.116338	negative
PPP2R2C	0.11623	negative
MYOZ1	0.116108	negative
C8orf48	0.116081	negative
ASH2L	0.115697	negative
ZNF572	0.115568	negative
DSCC1	0.115142	negative
C1QTNF6	0.114945	negative
TGFB1I1	0.114864	negative
TMC5	0.114534	negative
CES1	0.114271	negative
UBE2Q2P1	0.113708	negative
AR	0.113575	negative
PLIN5	0.113219	negative
DENND2C	0.112985	negative
HAND2	0.112642	negative
IRF4	0.112507	negative
ELOVL2	0.112413	negative
MFGE8	0.112336	negative
C17orf53	0.112232	negative
RBM24	0.112186	negative
COL14A1	0.111968	negative
PCDHGA9	0.111424	negative
CDC123	0.111379	negative
MYRIP	0.110877	negative
NBEA	0.1108	negative
MRGPRF	0.110476	negative
MAML2	0.110253	negative
ADAMTS15	0.110247	negative
LYPLA1	0.110132	negative
TCEA1	0.110132	negative
LPHN3	0.110014	negative
ZNF391	0.109932	negative
PCDHGA6	0.10989	negative
ADAM11	0.10978	negative
LRRC4C	0.10969	negative
KIF26B	0.109636	negative
TLL1	0.10959	negative
AKR1E2	0.109442	negative
PRR11	0.109386	negative
GGT3P	0.108842	negative
MYEOV	0.108689	negative
ZNF491	0.10806	negative
LONRF2	0.108017	negative
PNMA6A	0.107976	negative
BMP2	0.107683	negative
FAM196A	0.107352	negative
RNF175	0.107352	negative
SRL	0.107273	negative
GTPBP4	0.107266	negative
LRG1	0.107095	negative
AMZ1	0.10683	negative
RBM17	0.106723	negative
SGIP1	0.106643	negative
HOXA10	0.106596	negative
C6orf141	0.106501	negative
SOX6	0.106418	negative
C10orf128	0.106366	negative
FGF12	0.106139	negative
CHRDL1	0.105853	negative
PRPH2	0.105853	negative
MOXD1	0.105668	negative
DACT1	0.105533	negative
CECR7	0.105458	negative
CASC5	0.105409	negative
C8orf59	0.105374	negative
ADCY5	0.105332	negative
SVEP1	0.105326	negative
HDAC2	0.105296	negative
TCP1	0.105296	negative
C6orf211	0.105262	negative
RMND1	0.105262	negative
MSRB3	0.105257	negative
MACROD2	0.105192	negative
PRDM8	0.10507	negative
LHFP	0.10506	negative
MRPL13	0.104997	negative
SLC39A4	0.104897	negative
ANGPTL1	0.104407	negative
POLR3K	0.10413	negative
SNRNP25	0.10413	negative
ZCCHC24	0.104101	negative
LMO3	0.104067	negative
HS3ST3A1	0.103979	negative
CLGN	0.103956	negative
GLT8D2	0.103931	negative
FSIP1	0.103557	negative
LOXL1	0.103555	negative
UNC5A	0.103402	negative
ASB16	0.103386	negative
CCDC15	0.103351	negative
SGSM1	0.103332	negative
EBF1	0.103278	negative
BICC1	0.103262	negative
FAT2	0.103262	negative
COPS5	0.103192	negative
SPON1	0.103004	negative
RNF182	0.102999	negative
AZGP1	0.102558	negative
KCNJ12	0.102551	negative
INHBA	0.102336	negative
ADAMTSL5	0.102246	negative
BSPRY	0.102193	negative
TSHZ3	0.102135	negative
CYTL1	0.102032	negative
ATP1A3	0.101969	negative
ADCY2	0.101946	negative
POU2F3	0.101568	negative
ENOX1	0.10155	negative
PVRL3	0.101482	negative
IL18R1	0.101432	negative
FFAR2	0.101342	negative
IL12RB2	0.100921	negative
CHAD	0.100793	negative
PKDREJ	0.100785	negative
AXL	0.100698	negative
ACER2	0.100409	negative
BMPER	0.100385	negative
PPP1R14C	0.100385	negative
WNT9A	0.100271	negative
MT1G	0.100226	negative
CXCR2	0.099958	negative
MMP28	0.099943	negative
ZNF366	0.099633	negative
DCN	0.099579	negative
FRRS1	0.099285	negative
FIGN	0.099026	negative
PGR	0.098983	negative
SCUBE3	0.098858	negative
ARHGAP11B	0.098772	negative
C8orf46	0.098766	negative
POSTN	0.098499	negative
CHRNB2	0.09838	negative
PRKCQ	0.098159	negative
NUDT10	0.098112	negative
ZNF625	0.098007	negative
CPSF3	0.097874	negative
NOL10	0.097874	negative
FOXF2	0.097446	negative
PROSC	0.097325	negative
ALG11	0.097165	negative
PTPRD	0.097163	negative
TXLNB	0.097108	negative
OMD	0.096904	negative
FAM180A	0.096846	negative
MYOM2	0.096842	negative
COL4A6	0.096728	negative
ZNF844	0.09648	negative
VAX2	0.096449	negative
GLRB	0.096364	negative
IL6ST	0.096341	negative
CALB2	0.096308	negative
PCDHGB2	0.096229	negative
NDN	0.096115	negative
AKAP3	0.096088	negative
ANTXR1	0.095983	negative
HOXB8	0.095947	negative
LBX2	0.095774	negative
PTRF	0.09565	negative
GALNT5	0.095583	negative
LRRC55	0.095551	negative
CCNB3	0.095424	negative
ZNF665	0.095253	negative
C10orf55	0.095049	negative
MMRN2	0.094753	negative
EMCN	0.094645	negative
CPA3	0.094636	negative
CD80	0.094611	negative
EDN2	0.094484	negative
RDH16	0.094452	negative
ARHGAP8	0.094435	negative
ACTA2	0.09438	negative
GREM1	0.094101	negative
CLTC	0.094091	negative
DHX40	0.094091	negative
HAAO	0.094028	negative
OXER1	0.094028	negative
C9orf129	0.093892	negative
HIST1H1C	0.093792	negative
HIST2H2AA3	0.093792	negative
CA8	0.093683	negative
VWA2	0.093634	negative
TCEB1	0.093567	negative
TGS1	0.093324	negative
NTM	0.093204	negative
KCND2	0.093032	negative
DOCK3	0.092975	negative
ASGR1	0.092928	negative
HIST2H2BA	0.092905	negative
GPR37	0.09288	negative
PLEKHG1	0.092862	negative
SLIT2	0.092724	negative
S100A2	0.092519	negative
ZNF208	0.092506	negative
AGAP11	0.092238	negative
TGM1	0.091991	negative
ABCA4	0.09182	negative
PTX3	0.09182	negative
C8orf76	0.091804	negative
EPHA3	0.091725	negative
ZNF706	0.091637	negative
PLCXD2	0.091564	negative
ESR2	0.09153	negative
DCHS2	0.091411	negative
ZYG11A	0.091411	negative
MEG3	0.091285	negative
RECK	0.091236	negative
MTDH	0.091232	negative
CORIN	0.091184	negative
TEK	0.091097	negative
GNG11	0.091045	negative
DNAJC21	0.091027	negative
RAD1	0.091027	negative
ZNF215	0.090942	negative
GBP1	0.090927	negative
WDR31	0.090813	negative
KIAA1644	0.090806	negative
MFAP4	0.090577	negative
BARD1	0.090293	negative
MFAP5	0.090236	negative
KLHL23	0.090209	negative
CYS1	0.090205	negative
BGN	0.090178	negative
RUNX1T1	0.090064	negative
KLHL11	0.089958	negative
CDKL5	0.089844	negative
TNFRSF11B	0.089668	negative
NRCAM	0.089355	negative
ALG3	0.089354	negative
ECE2	0.089354	negative
RRN3	0.089318	negative
TBX1	0.089128	negative
FAM83F	0.089072	negative
C22orf26	0.08907	negative
ARSI	0.089025	negative
NAIP	0.08888	negative
MYOZ3	0.088869	negative
BTBD19	0.0888	negative
DDI2	0.088584	negative
BHLHE22	0.088559	negative
HAS2	0.088299	negative
GPR176	0.088228	negative
FNDC8	0.088065	negative
GUCY1A2	0.087798	negative
C21orf49	0.087708	negative
TAOK2	0.087653	negative
ZNF646	0.087653	negative
PARP15	0.087578	negative
FGF18	0.087331	negative
TGFBR2	0.087227	negative
RSPH4A	0.087184	negative
TP63	0.087071	negative
GPR98	0.086569	negative
THEMIS	0.086555	negative
GRAMD2	0.086303	negative
IL8	0.086265	negative
HTR7	0.086251	negative
DNAH7	0.086163	negative
ZC3HAV1L	0.086157	negative
MMP16	0.086148	negative
KARS	0.086107	negative
USP49	0.086084	negative
DKK2	0.085986	negative
COL11A2	0.085822	negative
RANBP17	0.085735	negative
C6orf163	0.085658	negative
C4orf48	0.085584	negative
TAF1L	0.085417	negative
F2RL2	0.085368	negative
HIST2H2AC	0.085341	negative
TBX18	0.085188	negative
LDB2	0.085135	negative
PRKG1	0.084878	negative
APLNR	0.084875	negative
SLC22A3	0.084785	negative
GNLY	0.084764	negative
FLRT3	0.084554	negative
SF3B4	0.084507	negative
DUSP15	0.084478	negative
APOBEC3B	0.084441	negative
ZNF876P	0.084284	negative
ANKRD36BP1	0.084197	negative
SLC35F1	0.08417	negative
C1orf228	0.084093	negative
ZDHHC11	0.083973	negative
WNT2	0.083957	negative
GSC	0.08355	negative
AZIN1	0.083512	negative
GIMAP5	0.083499	negative
FGF14	0.083447	negative
NFATC2	0.083437	negative
ARHGAP20	0.083399	negative
P2RY13	0.083282	negative
CYC1	0.083258	negative
AMICA1	0.083246	negative
LY6K	0.083131	negative
VEPH1	0.083069	negative
CDH11	0.082976	negative
EFEMP2	0.082944	negative
CASC3	0.082938	negative
TBX5	0.08279	negative
ZAP70	0.082755	negative
MSL1	0.082748	negative
PLEKHN1	0.082527	negative
FAM91A1	0.082341	negative
SPDEF	0.082323	negative
RECQL4	0.082247	negative
SCARF2	0.082245	negative
DERL1	0.081991	negative
GZMH	0.081923	negative
PHLDB1	0.081895	negative
ENY2	0.081809	negative
PTPLB	0.081798	negative
CXorf36	0.081795	negative
ARFGEF1	0.081781	negative
POTEF	0.081754	negative
FAM155A	0.081688	negative
FAM72B	0.081685	negative
DCTN6	0.081679	negative
FMO1	0.081639	negative
CORO6	0.081418	negative
IPMK	0.081349	negative
CASC4	0.08131	negative
COL16A1	0.081219	negative
PARD3B	0.081203	negative
CXADR	0.081196	negative
DMGDH	0.081167	negative
ELTD1	0.081113	negative
DPY19L2P2	0.081	negative
P4HA3	0.080968	negative
PTPRR	0.080908	negative
OLFML1	0.080904	negative
SDPR	0.080832	negative
ABCC2	0.080778	negative
ROBO4	0.080683	negative
GOLGA7	0.080615	negative
VDAC3	0.080615	negative
ITGA11	0.080529	negative
PLXNC1	0.080484	negative
ERG	0.080404	negative
VPS72	0.080302	negative
MYH11	0.080272	negative
MYL9	0.08021	negative
LY9	0.08018	negative
S100A8	0.080162	negative
TMEM100	0.080162	negative
ANO5	0.08016	negative
FAM155B	0.08016	negative
GPR171	0.080032	negative
GZMK	0.08002	negative
GRID1	0.079918	negative
NIP7	0.079887	negative
KCNAB3	0.07975	negative
MGAT5	0.079692	negative
SHARPIN	0.079559	negative
ZNF471	0.079554	negative
ZNF667	0.079554	negative
KIAA0754	0.079469	negative
PSMD7	0.079449	negative
VSTM2L	0.079419	negative
MDH1B	0.079406	negative
TPM2	0.079147	negative
ALX3	0.078927	negative
ZNF284	0.078922	negative
MCM4	0.078906	negative
PRKDC	0.078906	negative
IL1RL2	0.07878	negative
ACBD4	0.07865	negative
HEXIM2	0.07865	negative
GAPDH	0.078425	negative
TPI1	0.078425	negative
KCNA3	0.078252	negative
ENPP4	0.078071	negative
ENPP5	0.078071	negative
CD226	0.077455	negative
GRAMD1B	0.077349	negative
FN1	0.077322	negative
COMMD5	0.077289	negative
PIK3CG	0.077261	negative
AIM2	0.07713	negative
HIST1H2BK	0.077021	negative
FAM126A	0.076722	negative
EPN3	0.076702	negative
COL17A1	0.076646	negative
TMEM156	0.076282	negative
MRPL14	0.07625	negative
CNOT7	0.076136	negative
MYCT1	0.076038	negative
STAU2	0.075873	negative
NUDT5	0.075762	negative
CD3D	0.075745	negative
TMEM70	0.075692	negative
CCDC163P	0.075393	negative
TRPC4	0.075362	negative
NKAPL	0.075306	negative
C11orf65	0.074927	negative
INE1	0.074857	negative
TNFRSF8	0.074735	negative
FOXC2	0.074507	negative
GZMA	0.074463	negative
BDKRB1	0.074422	negative
SYDE1	0.074401	negative
ZNF829	0.074321	negative
PPP1R2	0.074142	negative
PPP1R2P3	0.074142	negative
HSPA14	0.07396	negative
FMN1	0.073953	negative
DCLK3	0.073917	negative
MRC2	0.073902	negative
C14orf37	0.073833	negative
CXCL10	0.073647	negative
ATP6V1C1	0.073614	negative
SLITRK6	0.073607	negative
WISP1	0.073578	negative
NAP1L3	0.073303	negative
SCG2	0.073256	negative
MAF1	0.073046	negative
NME1	0.073037	negative
S100P	0.072902	negative
DDR2	0.072855	negative
ZNF660	0.072804	negative
HIST1H2BE	0.072783	negative
HIST1H2AC	0.072572	negative
HIST1H2BC	0.072572	negative
RGS17	0.072443	negative
RBMS3	0.072397	negative
P2RX1	0.072214	negative
MMP14	0.07217	negative
MRPL9	0.072139	negative
CCPG1	0.072086	negative
WBSCR17	0.071967	negative
CD274	0.071889	negative
NOS2	0.071831	negative
HIST3H2A	0.071741	negative
DPF3	0.07168	negative
IL7	0.071642	negative
XK	0.071642	negative
RPP38	0.071628	negative
IQSEC3	0.071422	negative
ZNF732	0.071416	negative
ZC3H3	0.07135	negative
USHBP1	0.071133	negative
SPESP1	0.071043	negative
MFRP	0.071029	negative
TAS2R14	0.071008	negative
PPAPDC3	0.070967	negative
PTGDR	0.07086	negative
UTP23	0.070833	negative
CENPN	0.070747	negative
CCDC36	0.070664	negative
DOK6	0.070525	negative
CD34	0.070482	negative
ARHGAP25	0.07036	negative
ZNF541	0.070349	negative
TCEAL5	0.07034	negative
COL12A1	0.070207	negative
CXCL11	0.070158	negative
ANKRD36B	0.070077	negative
SIRT7	0.070012	negative
FBXL6	0.069983	negative
GRM2	0.069933	negative
PYCRL	0.069879	negative
ATP5C1	0.069873	negative
SLC3A1	0.069805	negative
CCDC87	0.06979	negative
APPBP2	0.069685	negative
ECM2	0.069627	negative
HOXB2	0.069596	negative
HOXB3	0.069596	negative
ABCA6	0.069595	negative
ABCC6P2	0.069585	negative
STAM	0.069565	negative
ETV7	0.069392	negative
TCF4	0.069076	negative
KIFC2	0.069025	negative
FAM13B	0.06889	negative
KCNQ1OT1	0.068833	negative
YME1L1	0.068766	negative
EXOC3L2	0.068755	negative
RNF138P1	0.068742	negative
ARMC1	0.06874	negative
NOTCH4	0.068692	negative
KLB	0.068656	negative
RASGRF1	0.068594	negative
XPO7	0.068456	negative
C19orf33	0.068373	negative
DPYSL3	0.068366	negative
SGCD	0.068261	negative
HSF1	0.068256	negative
KCNH2	0.068253	negative
KIAA2022	0.068253	negative
MXRA5	0.068187	negative
LTBP2	0.068165	negative
TMED7	0.068132	negative
ANAPC11	0.068054	negative
SALL1	0.067931	negative
LMOD1	0.067897	negative
RPLP2	0.067825	negative
HIST1H4H	0.067754	negative
S1PR1	0.067735	negative
PPARGC1A	0.067694	negative
INTS4L2	0.067537	negative
TBC1D10B	0.067344	negative
PPFIA4	0.067248	negative
CCDC150	0.067208	negative
GIMAP1	0.066918	negative
ANO2	0.066815	negative
GJC2	0.066815	negative
HPN	0.066736	negative
METTL7B	0.066527	negative
PSMB4	0.066499	negative
TSEN54	0.066471	negative
ZNF281	0.066465	negative
JAM2	0.066439	negative
ADSL	0.066263	negative
SLC6A17	0.066259	negative
XRCC6	0.066197	negative
UBXN10	0.065931	negative
CALD1	0.065911	negative
AFF2	0.065854	negative
BARX2	0.065762	negative
FLT4	0.065715	negative
PDE4C	0.065548	negative
ST6GAL2	0.065515	negative
PJA2	0.065504	negative
CACNB4	0.065502	negative
FCER1A	0.065497	negative
FAT4	0.065415	negative
TSPAN10	0.065333	negative
GIMAP7	0.065291	negative
CENPO	0.065281	negative
SPARC	0.065059	negative
IGF1	0.065056	negative
TACC3	0.064979	negative
SERPINF1	0.064948	negative
NBPF16	0.06492	negative
BNC2	0.064897	negative
SGOL2	0.064869	negative
CCDC64B	0.064848	negative
GAPT	0.064699	negative
RASEF	0.064649	negative
MXRA8	0.064618	negative
GOLT1A	0.064579	negative
SLC22A18AS	0.064518	negative
KLHDC9	0.064493	negative
ANGPTL2	0.064469	negative
KCTD12	0.064435	negative
OTUD6B	0.064423	negative
FSTL4	0.064406	negative
GLI4	0.064318	negative
FAM21A	0.064289	negative
COL6A2	0.064251	negative
SCNM1	0.064174	negative
DCTN4	0.06415	negative
TERF1	0.063927	negative
PSMB9	0.063913	negative
UBE2W	0.063851	negative
NDOR1	0.063843	negative
STYK1	0.06383	negative
CDH5	0.063816	negative
TRIP13	0.06381	negative
UBE2T	0.063668	negative
WAC	0.063659	negative
PSMD4	0.063651	negative
ZNF280B	0.06361	negative
KCNN3	0.063491	negative
HLA-F	0.063388	negative
SLC38A3	0.063313	negative
TMPRSS2	0.063313	negative
VCAN	0.063307	negative
PHB	0.063241	negative
PODN	0.063205	negative
TMEM66	0.06316	negative
ACBD3	0.063128	negative
CASC1	0.063108	negative
LRCH2	0.063075	negative
MPP6	0.063065	negative
LRRC15	0.063045	negative
HLA-E	0.06304	negative
USP18	0.062928	negative
GPS1	0.062874	negative
CLDN9	0.062856	negative
MCM10	0.062813	negative
LAMC3	0.062797	negative
FAP	0.062729	negative
PRF1	0.062714	negative
CNTNAP2	0.062689	negative
RAB11FIP1	0.062686	negative
CPNE3	0.062675	negative
COL8A1	0.062538	negative
ASPN	0.062467	negative
PRR14	0.062443	negative
PPP1R16A	0.062439	negative
GINS1	0.062427	negative
PDE2A	0.062405	negative
TAGLN	0.062391	negative
NDUFA12	0.062371	negative
SNRPF	0.062371	negative
PCDHB11	0.062154	negative
LRRC45	0.06215	negative
TNXB	0.061969	negative
ESAM	0.061899	negative
HRH2	0.06186	negative
TAP1	0.061826	negative
CIAPIN1	0.061823	negative
ISOC2	0.061814	negative
HEATR6	0.061769	negative
CNTN3	0.061735	negative
CTNND2	0.061735	negative
P2RY1	0.061586	negative
NNAT	0.061461	negative
GXYLT2	0.061416	negative
FAM175B	0.06138	negative
ZRANB1	0.06138	negative
COL5A2	0.061319	negative
TBX15	0.06116	negative
YY2	0.061051	negative
GIMAP4	0.061049	negative
RAD21	0.061032	negative
TMEM92	0.06101	negative
EMILIN1	0.060987	negative
NAPSB	0.060901	negative
HEG1	0.060854	negative
ADCY4	0.060832	negative
EXOSC4	0.060799	negative
IL21R	0.060748	negative
ZFPM2	0.06071	negative
MRPL38	0.060689	negative
APOA1BP	0.060603	negative
MRPL24	0.060603	negative
RPL27A	0.060591	negative
COL22A1	0.060565	negative
WIPF2	0.060564	negative
TRAF3IP3	0.060516	negative
GSDMC	0.060429	negative
EHF	0.06038	negative
HMCN1	0.060362	negative
ERAL1	0.060238	negative
POLDIP2	0.060238	negative
RPL30	0.06001	negative
STAT4	0.059965	negative
MEFV	0.059935	negative
STRC	0.059932	negative
AKAP2	0.05974	negative
HTRA1	0.05965	negative
CRISPLD2	0.059592	negative
RFNG	0.059532	negative
HIC1	0.059494	negative
APOL3	0.059484	negative
ULBP2	0.059483	negative
MTFR1	0.059384	negative
ARHGDIA	0.059325	negative
CKS2	0.059314	negative
PPDPF	0.059272	negative
SLC2A4RG	0.059272	negative
PNMA2	0.05924	negative
MFNG	0.059236	negative
PUF60	0.059178	negative
CHSY3	0.05909	negative
GPR75	0.059064	negative
CMPK2	0.059026	negative
FSTL1	0.059004	negative
SLC9A9	0.058997	negative
IFIT1	0.058878	negative
SP100	0.058855	negative
SP110	0.058855	negative
MRPL2	0.058843	negative
CUL2	0.0588	negative
SOX17	0.058758	negative
KSR2	0.0587	negative
LEPROT	0.058636	negative
NDUFB10	0.058621	negative
TIGD5	0.058583	negative
WHSC1L1	0.058492	negative
FNIP1	0.058483	negative
ZNF707	0.058471	negative
RHPN1	0.058467	negative
PCDHB10	0.058358	negative
PCDHB9	0.058358	negative
INPP5D	0.058305	negative
NME2	0.058286	negative
TMEM184C	0.058237	negative
UBA2	0.058232	negative
DIS3	0.058212	negative
CD93	0.058198	negative
IDO1	0.058166	negative
TNFRSF1B	0.058157	negative
TMSB15A	0.058116	negative
ZWINT	0.058099	negative
LAMA2	0.058097	negative
SRPX2	0.058057	negative
SAMD9L	0.057939	negative
TRIM22	0.057939	negative
DENND4C	0.057936	negative
SUV39H2	0.057916	negative
CDCA8	0.057783	negative
ZFHX4	0.057782	negative
LGALS9C	0.057781	negative
NHSL2	0.057731	negative
FBN1	0.057717	negative
CENPE	0.057675	negative
NDFIP2	0.057451	negative
STAT1	0.057447	negative
MLLT1	0.057371	negative
STRA13	0.057289	negative
ADAM22	0.05726	negative
CARD16	0.05721	negative
CYHR1	0.057209	negative
RASGRP2	0.057204	negative
KIF5B	0.057123	negative
IFIH1	0.057098	negative
DDX58	0.05704	negative
FCN3	0.057032	negative
SPTY2D1	0.057021	negative
LMF2	0.057004	negative
COL1A2	0.056971	negative
FLI1	0.056875	negative
MX1	0.056837	negative
ZFYVE16	0.056822	negative
TCEB2	0.056787	negative
FGL2	0.056755	negative
RPL13	0.056677	negative
CCDC152	0.056675	negative
SEPP1	0.056675	negative
SH2D3C	0.056613	negative
ALDH3B2	0.056486	negative
GRASP	0.056478	negative
ISG15	0.056466	negative
UNC13A	0.056437	negative
RSPRY1	0.056327	negative
IRF1	0.056314	negative
CCNB1	0.056278	negative
IFI27	0.056204	negative
APOL1	0.056071	negative
HGS	0.056032	negative
OASL	0.056008	negative
YTHDC2	0.055966	negative
COX4I1	0.055883	negative
PYHIN1	0.055717	negative
COL5A1	0.055713	negative
IFI6	0.055677	negative
LRRC70	0.055513	negative
PDPN	0.05545	negative
LUM	0.0554	negative
PDE1A	0.055395	negative
SMC4	0.055362	negative
THBS2	0.055354	negative
AQP1	0.055293	negative
CCDC80	0.055283	negative
RAB40C	0.055171	negative
HERC5	0.055068	negative
DHX58	0.055046	negative
IFI35	0.055046	negative
TMEM204	0.054956	negative
TBC1D10C	0.054928	negative
IFIT3	0.054915	negative
TNFSF9	0.054776	negative
ABI1	0.054681	negative
KIF18B	0.054651	negative
STIL	0.054571	negative
TIE1	0.054545	negative
E4F1	0.054544	negative
AEBP1	0.054473	negative
RASGRF2	0.054414	negative
ERBB2IP	0.054411	negative
KPNA2	0.054399	negative
CLEC14A	0.054259	negative
HLA-H	0.054173	negative
PPM1D	0.054124	negative
CENPF	0.054042	negative
OAS3	0.054034	negative
CD247	0.053963	negative
BTN3A2	0.053962	negative
S1PR4	0.053946	negative
RUNDC3A	0.053918	negative
LYSMD3	0.053884	negative
VPS28	0.053872	negative
MIER2	0.053759	negative
TYK2	0.053704	negative
H2AFZ	0.053625	negative
IFIT2	0.053621	negative
COL8A2	0.053584	negative
ADAMTS2	0.053513	negative
MRPL41	0.053504	negative
FAM26E	0.053392	negative
NMRAL1	0.053388	negative
CDK1	0.05334	negative
MMP2	0.053327	negative
ZBTB41	0.053255	negative
PCYT2	0.053252	negative
C16orf13	0.053175	negative
PIF1	0.053172	negative
PPP1R12C	0.053136	negative
ECT2	0.053131	negative
COL4A3BP	0.05307	negative
MAD2L1	0.053049	negative
PTPN11	0.053035	negative
RAB3GAP2	0.052913	negative
GPAA1	0.052883	negative
LRMP	0.052878	negative
CNTN1	0.052871	negative
DUS1L	0.052852	negative
C17orf70	0.052772	negative
COX8A	0.052761	negative
OTUB1	0.052761	negative
TIGD4	0.052746	negative
GAPVD1	0.052744	negative
ZBTB6	0.052744	negative
STUB1	0.052697	negative
MELK	0.052663	negative
PCOLCE	0.052652	negative
RAB21	0.052646	negative
TBC1D15	0.052646	negative
HS3ST2	0.052518	negative
CTSW	0.052482	negative
ASPM	0.052451	negative
RASAL3	0.052449	negative
MRPL12	0.052412	negative
MFAP3	0.052404	negative
LAMA4	0.052348	negative
CSNK1G3	0.052346	negative
RAD51AP1	0.052301	negative
PDCD1LG2	0.052252	negative
DMXL1	0.052219	negative
AGBL2	0.052193	negative
SLC6A20	0.052172	negative
NCAPD2	0.052148	negative
FAU	0.052142	negative
RPUSD1	0.052142	negative
USE1	0.052125	negative
ERMN	0.052112	negative
SKA1	0.052078	negative
CLDN5	0.052046	negative
GBP5	0.05202	negative
FAM173A	0.052006	negative
NCAPG2	0.051983	negative
KANK3	0.051951	negative
MCM6	0.051921	negative
AKNA	0.051861	negative
PKP3	0.051803	negative
IL16	0.051719	negative
PRC1	0.051681	negative
PCDH7	0.051665	negative
EVI2A	0.051646	negative
PEAR1	0.051605	negative
MSX2	0.051594	negative
OLFML2B	0.051585	negative
GAS1	0.051494	negative
FBXL17	0.051476	negative
MARVELD2	0.051462	negative
LCK	0.051353	negative
GAB3	0.051314	negative
ADAM33	0.051306	negative
FARSA	0.051305	negative
PDGFRB	0.051296	negative
TMEM119	0.051292	negative
RAD23A	0.051283	negative
LRRC14	0.051281	negative
ST8SIA4	0.051257	negative
PDLIM7	0.051241	negative
CTSK	0.051203	negative
SLC30A9	0.051183	negative
C9orf43	0.051167	negative
NID1	0.051165	negative
OAS1	0.051149	negative
TELO2	0.05106	negative
ZEB1	0.051051	negative
LYL1	0.05104	negative
ADAMTS12	0.051019	negative
TIGIT	0.050967	negative
PPP4C	0.050964	negative
CCDC78	0.050957	negative
HAGHL	0.050957	negative
ADAM12	0.050881	negative
SAP30BP	0.050828	negative
PTPRCAP	0.050822	negative
TIMP2	0.050803	negative
ECSCR	0.050784	negative
NUF2	0.050759	negative
UQCRB	0.050724	negative
KIAA1109	0.050716	negative
PRPF40A	0.050688	negative
DTWD2	0.050676	negative
APBB1IP	0.050578	negative
MRPS34	0.050568	negative
KIAA1524	0.050544	negative
IFI44	0.050528	negative
ACAP1	0.050504	negative
FLYWCH2	0.050467	negative
SCRIB	0.050453	negative
LAT	0.050419	negative
PGGT1B	0.050406	negative
DDTL	0.050391	negative
MIF	0.050391	negative
KIF2C	0.050327	negative
CNRIP1	0.050321	negative
XKRX	0.050304	negative
TAF2	0.050292	negative
GPR124	0.050266	negative
UBE2K	0.050252	negative
DHX29	0.050241	negative
SKIV2L2	0.050241	negative
COL1A1	0.050096	negative
CENPA	0.050092	negative
SCO2	0.050087	negative
BUB1	0.050086	negative
TROAP	0.050017	negative
ARHGAP28	0.049984	negative
ZDHHC21	0.049965	negative
FAM195A	0.049963	negative
RFC1	0.049954	negative
TRIM11	0.049876	negative
MS4A14	0.04986	negative
MS4A7	0.04986	negative
FOXP3	0.049749	negative
RACGAP1	0.049749	negative
PLK4	0.049737	negative
NR1I3	0.049539	negative
TPX2	0.049527	negative
NKG7	0.04949	negative
RPS20	0.049481	negative
RPS6KB1	0.049479	negative
COL3A1	0.049461	negative
METTL14	0.049393	negative
CD3E	0.049343	negative
TRIM23	0.049301	negative
C16orf54	0.049298	negative
RB1CC1	0.049263	negative
SIRT6	0.049246	negative
TMEM33	0.049241	negative
DRP2	0.049219	negative
C19orf52	0.04918	negative
PLEKHM2	0.049171	negative
THAP3	0.049121	negative
FLYWCH1	0.049118	negative
NOL11	0.049112	negative
PSMD12	0.049112	negative
COL6A1	0.049088	negative
BAX	0.04906	negative
CKAP2L	0.049054	negative
CLIC2	0.049042	negative
C9orf142	0.049016	negative
NEK4	0.048945	negative
SACM1L	0.048945	negative
PQLC1	0.048944	negative
DDHD2	0.048828	negative
ZNF579	0.048795	negative
KIAA1462	0.048666	negative
RHOT2	0.04864	negative
AURKA	0.048636	negative
CD6	0.048625	negative
CD96	0.048536	negative
CARD11	0.048496	negative
GZMB	0.048496	negative
GJA4	0.04845	negative
IGSF22	0.048437	negative
ZNF257	0.048437	negative
STMN2	0.048417	negative
PLEKHJ1	0.048388	negative
PIK3CD	0.048372	negative
CETP	0.048361	negative
CAV1	0.048347	negative
PRRX1	0.048332	negative
FOXM1	0.048305	negative
TOMM22	0.048287	negative
PTPN7	0.04824	negative
SPAG5	0.048193	negative
CDC37	0.048161	negative
ASPSCR1	0.04816	negative
POLR2E	0.048142	negative
CD5	0.048119	negative
USP32	0.048081	negative
CLSPN	0.048055	negative
LSM7	0.048026	negative
ARHGAP11A	0.048024	negative
SPOCK2	0.047987	negative
JMJD8	0.047928	negative
CDCA5	0.047854	negative
CCDC137	0.047814	negative
CPSF3L	0.047777	negative
SPG7	0.047762	negative
YTHDF3	0.047759	negative
BEGAIN	0.047756	negative
FAIM2	0.047756	negative
ADCK5	0.047658	negative
NDUFS7	0.04762	negative
IL10RA	0.0476	negative
ZNF146	0.047592	negative
ZNF668	0.047586	negative
ARHGEF15	0.047569	negative
EGF	0.047569	negative
MUM1L1	0.047569	negative
RAVER1	0.047562	negative
HMOX2	0.047545	negative
COL6A3	0.047525	negative
ZNF205	0.04749	negative
HIPK3	0.047449	negative
POLD2	0.047444	negative
PSMB8	0.047418	negative
TNFSF13B	0.047384	negative
OIP5	0.047343	negative
KLRK1	0.047277	negative
CXCL9	0.047262	negative
TFPT	0.047244	negative
PLK1	0.047194	negative
CXorf40A	0.047193	negative
CXorf40B	0.047193	negative
ZNF768	0.047184	negative
ZNF367	0.047183	negative
KCNJ10	0.047167	negative
MAK	0.047164	negative
CCNA2	0.047157	negative
CCR2	0.047136	negative
C14orf80	0.047126	negative
RPL36	0.047124	negative
CD48	0.047121	negative
FANCA	0.047101	negative
PDAP1	0.047091	negative
PIGQ	0.047044	negative
SGOL1	0.047022	negative
CD2	0.046998	negative
GBP4	0.04696	negative
RABEP2	0.046925	negative
EIF3G	0.046915	negative
RSAD2	0.046905	negative
REV3L	0.046902	negative
ARPP19	0.046885	negative
ZBTB17	0.046833	negative
RANBP3	0.046825	negative
SCN8A	0.046816	negative
MAP4K1	0.046767	negative
PIK3CA	0.046759	negative
SCARF1	0.046747	negative
FAM83D	0.046741	negative
EDEM3	0.046723	negative
GMFG	0.046709	negative
JOSD2	0.04668	negative
ADAM17	0.046646	negative
ROCK2	0.046613	negative
TRAPPC5	0.046597	negative
P2RY8	0.046594	negative
HPGDS	0.046573	negative
MLST8	0.046539	negative
GUK1	0.046537	negative
C1orf127	0.046505	negative
TRABD	0.046498	negative
PDE3A	0.046463	negative
CSNK1G2	0.046426	negative
GFER	0.046375	negative
OAS2	0.046371	negative
SCYL2	0.04633	negative
CASP1	0.046325	negative
ATP8A2	0.046324	negative
WNT3	0.046324	negative
ABCA12	0.046274	negative
DSC3	0.046274	negative
AOAH	0.04624	negative
SLA2	0.046218	negative
MRPL4	0.04619	negative
RAD54L	0.046178	negative
SBNO1	0.046151	negative
FCHO2	0.04614	negative
LAMP3	0.046123	negative
CLEC11A	0.046105	negative
CD79B	0.04607	negative
HMHA1	0.046068	negative
PRKCB	0.046043	negative
KIF15	0.046021	negative
NUP93	0.046012	negative
TIMM50	0.046001	negative
SMEK2	0.045965	negative
PLSCR1	0.045913	negative
IFIT5	0.045885	negative
CEP55	0.045883	negative
SAMD9	0.045838	negative
BTN3A3	0.045816	negative
OVOL2	0.045811	negative
PRPF31	0.045782	negative
ELFN1	0.045752	negative
TRIM28	0.04571	negative
UBE2M	0.04571	negative
NUBP2	0.045689	negative
KIF23	0.045659	negative
HSPBP1	0.045652	negative
UEVLD	0.045652	negative
KIF18A	0.045555	negative
CXCR3	0.045549	negative
C1orf86	0.045548	negative
HJURP	0.045473	negative
KIF14	0.045446	negative
CCR5	0.045429	negative
USP38	0.045341	negative
USO1	0.045315	negative
ADAM23	0.045314	negative
DDX56	0.045309	negative
SPATA12	0.045303	negative
HSPA12B	0.045264	negative
CORO1A	0.045241	negative
LCP2	0.045232	negative
CCNB2	0.045227	negative
RPS15	0.045194	negative
LRRN4CL	0.045135	negative
HLA-DPA1	0.045107	negative
C2orf27A	0.045098	negative
NDUFB7	0.045077	negative
PPTC7	0.045071	negative
NARFL	0.04504	negative
SPPL2B	0.04504	negative
EZH2	0.044996	negative
SMARCA5	0.044963	negative
SOS1	0.044955	negative
NDUFS8	0.044929	negative
RPS19BP1	0.044924	negative
UBR1	0.044903	negative
XAF1	0.04489	negative
BTN3A1	0.044869	negative
ATP2A2	0.044848	negative
ZDHHC20	0.044832	negative
CPSF1	0.044805	negative
CATSPERG	0.044791	negative
NALCN	0.044781	negative
PIP5K1C	0.044762	negative
ACTR2	0.044717	negative
DVL1	0.044697	negative
MRPS12	0.044669	negative
WAS	0.044614	negative
KIF4A	0.044609	negative
NCAPH	0.044568	negative
FDX1L	0.044553	negative
GNMT	0.044521	negative
CIITA	0.04447	negative
FMNL1	0.044466	negative
WDR24	0.044386	negative
TLE6	0.044385	negative
COPE	0.044367	negative
CDC34	0.044364	negative
PSTPIP1	0.044333	negative
SP140	0.04433	negative
FBXW5	0.044294	negative
FBXO28	0.044287	negative
RFXANK	0.044284	negative
ABI3BP	0.044211	negative
UBXN6	0.04421	negative
ACAP3	0.044202	negative
TLR4	0.044166	negative
UBE2J2	0.044142	negative
MYO1F	0.044132	negative
TGFBRAP1	0.044097	negative
SIT1	0.043973	negative
AFF4	0.043964	negative
ZNF787	0.043961	negative
NDUFB11	0.043959	negative
ASH1L	0.043948	negative
SPSB3	0.043928	negative
ITK	0.043899	negative
GABARAPL2	0.043887	negative
TERF2IP	0.043887	negative
MFSD10	0.043864	negative
CCL5	0.043824	negative
SHCBP1	0.04382	negative
THY1	0.043786	negative
GRAP2	0.043784	negative
TJP3	0.043774	negative
PIBF1	0.043769	negative
DCUN1D1	0.043765	negative
PPP4R2	0.043759	negative
USP8	0.043739	negative
ABI3	0.043731	negative
CHMP6	0.043659	negative
CSF2RB	0.043634	negative
FKBP8	0.04361	negative
TRMT1	0.043573	negative
FAM72D	0.043555	negative
TTK	0.043554	negative
UBE2C	0.043552	negative
TNS4	0.043537	negative
STK11	0.043487	negative
GMFB	0.043484	negative
NCAPG	0.043465	negative
GADD45GIP1	0.043453	negative
IL2RG	0.043423	negative
NCLN	0.043421	negative
RNF219	0.043398	negative
C11orf83	0.043384	negative
LEPROTL1	0.043351	negative
MRPL54	0.043347	negative
LZTS2	0.04333	negative
HLA-A	0.043318	negative
MIER3	0.043304	negative
CELF2	0.043284	negative
DOK2	0.043255	negative
APRT	0.043219	negative
OGFR	0.043188	negative
LOX	0.043174	negative
CCDC124	0.043158	negative
ATP5D	0.043035	negative
HCLS1	0.042986	negative
WDR26	0.042973	negative
IFI44L	0.042967	negative
MIIP	0.042961	negative
PRRC1	0.042887	negative
PIN1	0.042872	negative
PACS2	0.042851	negative
ZNF688	0.042843	negative
CRTAM	0.042831	negative
TCP11L2	0.042826	negative
SHPRH	0.042824	negative
MAP3K11	0.042821	negative
AMDHD2	0.042808	negative
ZNF358	0.042787	negative
CXCR6	0.042776	negative
RPS9	0.042753	negative
CCDC85B	0.042732	negative
CTLA4	0.042715	negative
ANKS3	0.042664	negative
MIB2	0.042641	negative
MTBP	0.042595	negative
SDF4	0.042593	negative
SNX20	0.042586	negative
NUDT22	0.042566	negative
NME3	0.042507	negative
RIF1	0.042475	negative
PNKP	0.04246	negative
FEM1B	0.042417	negative
ABHD14A	0.042408	negative
TEX264	0.042408	negative
RPL28	0.04239	negative
FEN1	0.042387	negative
E2F1	0.042327	negative
QTRT1	0.042322	negative
CLPP	0.042321	negative
AURKAIP1	0.042272	negative
NLRC5	0.042247	negative
PLEK	0.042224	negative
UBXN4	0.042171	negative
KIF11	0.042107	negative
CEP120	0.042078	negative
UBR3	0.04207	negative
HEXDC	0.042031	negative
GAK	0.042022	negative
TMEM129	0.042022	negative
ANLN	0.042012	negative
STAG1	0.041979	negative
UBXN1	0.041977	negative
TBL3	0.041963	negative
IL18BP	0.041958	negative
GIMAP6	0.041908	negative
C1orf159	0.041907	negative
LSM14A	0.041852	negative
E2F7	0.041806	negative
NDC80	0.0418	negative
REST	0.041769	negative
TMUB1	0.041765	negative
IRF8	0.041755	negative
DOCK2	0.041735	negative
ERCC6L	0.041731	negative
POP7	0.041712	negative
EPN1	0.041696	negative
CTSS	0.04169	negative
CD7	0.041618	negative
C19orf24	0.041604	negative
MRPL55	0.041602	negative
CDK11B	0.041589	negative
BCL7C	0.041581	negative
CLEC3B	0.04157	negative
ADAM10	0.041562	negative
TBRG4	0.04153	negative
CDK9	0.041529	negative
RPL8	0.041528	negative
AKAP12	0.041476	negative
CHMP1A	0.041474	negative
HHIPL1	0.041429	negative
SLMAP	0.041426	negative
OGFOD2	0.041399	negative
TSPO	0.041391	negative
PPP1CA	0.04137	negative
WDFY4	0.041361	negative
G3BP2	0.0413	negative
DIAPH3	0.041279	negative
CCDC130	0.041209	negative
ARHGAP15	0.041185	negative
GRM4	0.041184	negative
STK25	0.041156	negative
CHRNA1	0.041141	negative
SPN	0.041141	negative
DLX3	0.04114	negative
HAPLN4	0.04114	negative
NOVA2	0.041138	negative
DTL	0.041124	negative
CDC73	0.041118	negative
RAPGEF6	0.041102	negative
BAD	0.041096	negative
ZNF524	0.041076	negative
SMAD5	0.041061	negative
EXO1	0.041048	negative
SSNA1	0.04104	negative
FERMT3	0.041005	negative
CEMP1	0.040977	negative
CD53	0.04095	negative
NAA30	0.040937	negative
MDN1	0.040935	negative
ARMC5	0.040927	negative
AURKB	0.040896	negative
ZMYND19	0.040892	negative
MPG	0.040881	negative
PMPCA	0.04087	negative
KLHL28	0.040869	negative
EXOC6B	0.040815	negative
ATAD3A	0.040812	negative
PUSL1	0.040784	negative
UQCRH	0.040781	negative
PIK3R5	0.04078	negative
ZNHIT1	0.040769	negative
CCDC69	0.040761	negative
CTU2	0.04076	negative
CCDC88B	0.04075	negative
BIRC5	0.040732	negative
WIPF1	0.040727	negative
SKA3	0.040656	negative
FAM78A	0.040652	negative
WDR18	0.040647	negative
ZNF653	0.040624	negative
MPEG1	0.040612	negative
MED16	0.040574	negative
INO80E	0.040557	negative
FANCI	0.040554	negative
DPP7	0.040539	negative
BTBD2	0.040522	negative
DHX38	0.040498	negative
EDC4	0.040498	negative
CPSF2	0.040491	negative
PAPOLA	0.040491	negative
LSM2	0.040472	negative
PTTG1	0.04047	negative
TMC8	0.04047	negative
KLHL6	0.040467	negative
PSMG3	0.040466	negative
CTBP1	0.040463	negative
TOR1AIP2	0.040462	negative
TBC1D9	0.040406	negative
OAZ1	0.040379	negative
E2F8	0.04036	negative
KIFC1	0.04035	negative
NR1H2	0.040346	negative
NEK2	0.040313	negative
SCAF1	0.040294	negative
ECSIT	0.040252	negative
SELPLG	0.040244	negative
POC1A	0.040181	negative
TRAIP	0.040181	negative
SH3GL1	0.040159	negative
ZNF292	0.040155	negative
KIAA2013	0.04015	negative
DGCR6L	0.040132	negative
ASB2	0.040131	negative
POU2F2	0.040116	negative
TTC37	0.040102	negative
SEC24B	0.040092	negative
PTPRC	0.040081	negative
VCPIP1	0.040063	negative
CDCA3	0.040056	negative
HLA-DOA	0.040041	negative
GIMAP8	0.040027	negative
HTR1F	0.040023	negative
SERINC5	0.040023	negative
NDUFA13	0.040006	negative
RBM42	0.04	negative
SAMSN1	0.03999	negative
ALKBH7	0.039976	negative
IRF3	0.039976	negative
ARL6IP4	0.039952	negative
PGP	0.039938	negative
DGAT1	0.039918	negative
FILIP1L	0.039915	negative
KLHDC3	0.039907	negative
BLM	0.039901	negative
KIF20B	0.039884	negative
KLHL9	0.039884	negative
EEA1	0.039865	negative
NCOA2	0.03985	negative
DNAJC4	0.03984	negative
PPP1R12A	0.039834	negative
TMEM134	0.039825	negative
CD84	0.039814	negative
CD27	0.039813	negative
MBD3	0.039721	negative
HLA-DRA	0.039652	negative
SLAMF6	0.039649	negative
FZR1	0.039644	negative
IFFO1	0.039625	negative
TLR8	0.039588	negative
NCKAP1	0.039583	negative
GNG2	0.039565	negative
BTK	0.039534	negative
DAZAP1	0.039505	negative
APBA3	0.039475	negative
CNN1	0.039439	negative
EXOC5	0.039437	negative
DACT3	0.039434	negative
PLVAP	0.039431	negative
LILRB1	0.039418	negative
PRKCSH	0.039392	negative
FGD2	0.039319	negative
PPP3R1	0.039294	negative
HERC6	0.03928	negative
ARHGAP9	0.039275	negative
ATAD2	0.039262	negative
MUC5B	0.039259	negative
POLRMT	0.039252	negative
FAM71D	0.039248	negative
TRAF2	0.039241	negative
SEC24A	0.039229	negative
NOL12	0.039224	negative
MRPL28	0.039212	negative
GRAP	0.039207	negative
KLHL4	0.039205	negative
C19orf70	0.039173	negative
CDC25A	0.039158	negative
WASH7P	0.039142	negative
KIAA2018	0.039087	negative
SASH3	0.039078	negative
ADAT1	0.039066	negative
RNF126	0.039065	negative
CD4	0.03906	negative
TAGAP	0.039054	negative
KRI1	0.039045	negative
SIVA1	0.039029	negative
INO80B	0.038983	negative
CDC20	0.038944	negative
CD37	0.03894	negative
DDX49	0.038933	negative
MFSD3	0.038929	negative
JAK3	0.038901	negative
SNRNP70	0.038883	negative
REXO1	0.038865	negative
FYB	0.038849	negative
DEPDC1B	0.038844	negative
TMEM125	0.038844	negative
FGR	0.038813	negative
FASTK	0.03878	negative
BCL6B	0.038779	negative
BMP1	0.038775	negative
GTSE1	0.038752	negative
NCKAP1L	0.038745	negative
C1orf210	0.038738	negative
UBE4A	0.038729	negative
ESPL1	0.038724	negative
KBTBD7	0.038723	negative
SLAMF7	0.038717	negative
SCAND1	0.03864	negative
PGLS	0.038626	negative
DEPDC1	0.038604	negative
HAUS7	0.038598	negative
CST7	0.038597	negative
SLC39A3	0.038579	negative
POLK	0.038574	negative
SRGN	0.038573	negative
KRT15	0.038543	negative
GTF2H3	0.03853	negative
RAD51	0.038525	negative
BRF1	0.038507	negative
TRMT2A	0.038491	negative
EDF1	0.038481	negative
RGPD6	0.038456	negative
EEF1A1	0.038449	negative
EEF1A1P9	0.038449	negative
TIMM13	0.038413	negative
BUD31	0.038392	negative
TAF6L	0.038379	negative
TOP2A	0.038344	negative
ESR1	0.038335	negative
MPST	0.038323	negative
IQGAP3	0.038307	negative
GFI1	0.038302	negative
ZNF804A	0.038294	negative
WDR88	0.038271	negative
HDGFRP2	0.038263	negative
NTHL1	0.038254	negative
KLF16	0.03823	negative
PARP14	0.038209	negative
LMNB1	0.038202	negative
THOC6	0.038197	negative
RGS18	0.038193	negative
POLQ	0.038189	negative
SNAI3	0.038181	negative
CDKN3	0.03818	negative
MYBL2	0.038158	negative
FAM3A	0.038154	negative
GTF2A1	0.038146	negative
IKZF1	0.038126	negative
HLA-DMB	0.038092	negative
GPR65	0.038072	negative
GSG2	0.038035	negative
IREB2	0.038031	negative
ZNF414	0.03802	negative
RPS19	0.037988	negative
UCK1	0.037951	negative
NUSAP1	0.037948	negative
DOHH	0.037944	negative
NCAPH2	0.037922	negative
ASF1B	0.037908	negative
NUDT14	0.037903	negative
GLTPD1	0.037888	negative
CD8B	0.037887	negative
GAS7	0.037846	negative
MRPS24	0.037836	negative
CCNT1	0.037823	negative
STT3B	0.037821	negative
CD69	0.037774	negative
HLA-DPB1	0.037757	negative
CDK10	0.037752	negative
RNMTL1	0.037751	negative
APOBEC3G	0.037746	negative
SLA	0.037699	negative
CYTH4	0.037663	negative
RAD50	0.037654	negative
ZNF628	0.037644	negative
BUB1B	0.037626	negative
CFP	0.037617	negative
PPP1R16B	0.037587	negative
2019-09-01	0.037498	negative
NT5C	0.037447	negative
ZNF430	0.037428	negative
NDUFA11	0.037418	negative
ARCN1	0.037398	negative
HCST	0.037355	negative
C19orf25	0.03731	negative
MED14	0.037299	negative
USP9X	0.037299	negative
GATA3	0.037292	negative
MAP2K2	0.037285	negative
MRPL17	0.037244	negative
TAF10	0.037244	negative
PSMC5	0.037229	negative
GNGT2	0.037212	negative
LRRC32	0.037192	negative
PIKFYVE	0.037185	negative
ADRM1	0.037181	negative
GCC2	0.037169	negative
EVI2B	0.037163	negative
LRWD1	0.037156	negative
SART1	0.03715	negative
GPSM3	0.037109	negative
PAFAH1B2	0.037109	negative
SGTA	0.037094	negative
HAPLN3	0.037091	negative
RXRB	0.037085	negative
WDR46	0.037085	negative
SNRPC	0.037063	negative
C10orf54	0.037058	negative
IL12RB1	0.037046	negative
RAB11B	0.037029	negative
ADAT3	0.037025	negative
ELOF1	0.03699	negative
SIPA1	0.03698	negative
CXXC1	0.036912	negative
GNPTG	0.036887	negative
KIF4B	0.036879	negative
CPSF4	0.036804	negative
USP12	0.036785	negative
SLC25A46	0.036784	negative
EPSTI1	0.036763	negative
FCRL6	0.036757	negative
TBX21	0.036757	negative
GPR137	0.036732	negative
TIMM44	0.036732	negative
STARD3	0.036721	negative
ZBTB34	0.036669	negative
ZBTB43	0.036669	negative
CEP97	0.03665	negative
CAPN10	0.03663	negative
NFKBIL1	0.036599	negative
WDR62	0.036537	negative
COPS6	0.036464	negative
MAP1S	0.036459	negative
STX10	0.03645	negative
FAM50A	0.03644	negative
PTPN22	0.03633	negative
FMNL3	0.036316	negative
GPR1	0.036298	negative
PCDHGA5	0.036298	negative
BBC3	0.036293	negative
DTYMK	0.036263	negative
ILKAP	0.036263	negative
ASXL2	0.036233	negative
ARFRP1	0.036197	negative
WASH3P	0.03617	negative
FBXL15	0.036165	negative
ATG4B	0.036115	negative
MYO1G	0.036018	negative
PARVG	0.036017	negative
IL4I1	0.035972	negative
IDH3G	0.035954	negative
UXT	0.035949	negative
EGR2	0.035924	negative
SFRP2	0.035885	negative
ZNF775	0.035828	negative
ARHGAP30	0.035816	negative
XAB2	0.035797	negative
LCOR	0.035779	negative
FAM179B	0.03577	negative
RBM26	0.03573	negative
YIF1B	0.035719	negative
C19orf60	0.035716	negative
MRPL43	0.035715	negative
POLL	0.035715	negative
PTH1R	0.035712	negative
HAGH	0.035646	negative
PLXDC1	0.035632	negative
PHF5A	0.035593	negative
DDX60	0.035572	negative
FAM114A2	0.035543	negative
APC	0.035541	negative
DUS3L	0.035536	negative
PDGFRA	0.035505	negative
KLHL22	0.035452	negative
ST3GAL2	0.035434	negative
G2E3	0.035379	negative
C9orf69	0.035361	negative
DPP8	0.035322	negative
ARHGAP5	0.035301	negative
PEX14	0.035286	negative
CD8A	0.035284	negative
NOC2L	0.03527	negative
SPATA2L	0.035221	negative
YBX1	0.035199	negative
ZGPAT	0.035156	negative
EBI3	0.035108	negative
ACVRL1	0.035099	negative
MSMP	0.035018	negative
RGP1	0.035018	negative
MS4A6A	0.034984	negative
SLC15A3	0.034977	negative
RNF111	0.034925	negative
BTBD7	0.034852	negative
TRIP11	0.034852	negative
MXD3	0.034844	negative
TMF1	0.034809	negative
IFRD2	0.034802	negative
RRP9	0.034802	negative
SLC30A6	0.034801	negative
CCDC12	0.034786	negative
CD86	0.034779	negative
PDS5A	0.034748	negative
BIRC6	0.034704	negative
ZNF678	0.034681	negative
FBXL20	0.034673	negative
MED1	0.034673	negative
ZNF160	0.034663	negative
ZNF347	0.034663	negative
CHTF18	0.034638	negative
ZNF593	0.034633	negative
DRAP1	0.034621	negative
PPAN	0.034605	negative
RBM27	0.03457	negative
PGAP3	0.034568	negative
GK	0.03456	negative
GK3P	0.03456	negative
C10orf118	0.034552	negative
ALKBH6	0.034546	negative
FNIP2	0.034542	negative
URB2	0.034541	negative
C9orf41	0.034535	negative
LEPRE1	0.034513	negative
FAM73B	0.034501	negative
MAP3K2	0.034483	negative
HLA-B	0.03444	negative
TFEC	0.0344	negative
CROCC	0.034397	negative
RGPD4	0.034351	negative
ALKBH4	0.034261	negative
NOSIP	0.034234	negative
CTDP1	0.034233	negative
FTSJ3	0.034226	negative
PRDX5	0.034223	negative
MNDA	0.034212	negative
TSSC4	0.034204	negative
RGPD3	0.034151	negative
ARIH1	0.034132	negative
N4BP2	0.034127	negative
WDR83	0.0341	negative
CYBB	0.034096	negative
RPL18	0.03409	negative
TMTC3	0.034085	negative
C4A	0.033958	negative
CYP21A2	0.033958	negative
LAIR1	0.033942	negative
PAK1IP1	0.033933	negative
RIOK1	0.033933	negative
RASA2	0.033888	negative
AZI1	0.033885	negative
SAC3D1	0.033869	negative
CDC25C	0.033824	negative
EGR1	0.033817	negative
PFN1	0.033795	negative
SRFBP1	0.033795	negative
CTHRC1	0.033786	negative
TMED1	0.033781	negative
WASH2P	0.033737	negative
C1orf35	0.0337	negative
CDC45	0.033677	negative
FAM58A	0.033658	negative
CLEC4A	0.033597	negative
CDCA2	0.033577	negative
HEATR1	0.033564	negative
ZFP28	0.033522	negative
ZNF470	0.033522	negative
MYO9A	0.033521	negative
MED15	0.033486	negative
B4GALT7	0.03344	negative
RAB24	0.03344	negative
CRB3	0.033437	negative
MEA1	0.033434	negative
TTBK2	0.03343	negative
CCDC9	0.033414	negative
SLC25A40	0.033391	negative
KIAA0586	0.033375	negative
EPC1	0.033371	negative
TMOD3	0.033337	negative
CD52	0.033336	negative
AKAP11	0.033326	negative
HECTD1	0.033318	negative
C5orf24	0.033314	negative
CSF1R	0.033311	negative
AGAP3	0.033307	negative
ARID2	0.033286	negative
APPL1	0.03327	negative
MAP2K7	0.033247	negative
C12orf10	0.033245	negative
MED25	0.033236	negative
GMCL1	0.033225	negative
ROGDI	0.033197	negative
LRP1	0.033178	negative
TNFRSF4	0.033076	negative
BIN2	0.033068	negative
TUFM	0.03303	negative
CSNK2B	0.033	negative
DGCR14	0.032987	negative
DPY19L3	0.032987	negative
PALM3	0.032972	negative
NCF4	0.032965	negative
CDT1	0.032908	negative
UBE2S	0.032908	negative
TDO2	0.032905	negative
HMMR	0.032884	negative
SERPINH1	0.032881	negative
KIF20A	0.032855	negative
LATS1	0.032841	negative
EMG1	0.03284	negative
MRPL51	0.03284	negative
PDP2	0.032789	negative
ANAPC2	0.032787	negative
FAAH2	0.032774	negative
ZNF24	0.032754	negative
ZNF397	0.032754	negative
SPC25	0.032723	negative
ARHGEF1	0.03271	negative
ITGAX	0.032695	negative
LONP1	0.032609	negative
THOP1	0.032555	negative
B3GAT3	0.032518	negative
ARFGAP1	0.032497	negative
SPHK2	0.032486	negative
CCR7	0.032437	negative
ARID4A	0.032413	negative
ROCK1	0.032392	negative
FAM96B	0.032381	negative
NID2	0.03232	negative
TRAPPC2L	0.032319	negative
RPL35	0.032284	negative
CXorf21	0.032218	negative
DLL4	0.032185	negative
PPIP5K2	0.032163	negative
THAP7	0.032159	negative
ZEB2	0.03215	negative
DAPK3	0.032147	negative
CD200R1	0.032146	negative
CALCRL	0.032022	negative
PSMA7	0.032008	negative
C7orf50	0.031934	negative
DMPK	0.031894	negative
DMWD	0.031894	negative
EEF1D	0.031891	negative
RHBDD3	0.031821	negative
XRCC3	0.031685	negative
ATAD3B	0.03167	negative
TIMM22	0.031651	negative
NEIL3	0.031642	negative
NPRL2	0.031598	negative
TUSC2	0.031598	negative
SELO	0.03158	negative
PPAPDC1A	0.031562	negative
KCTD20	0.031547	negative
CYGB	0.031536	negative
DAAM1	0.031536	negative
KDM3B	0.031534	negative
SH2B1	0.031532	negative
EIF3K	0.031525	negative
SLAMF8	0.031524	negative
NKPD1	0.031509	negative
LAPTM5	0.03147	negative
PIK3C2A	0.031406	negative
WDR36	0.031395	negative
NUP153	0.031381	negative
MKI67	0.031372	negative
TSNARE1	0.031319	negative
BDP1	0.031317	negative
MTX1	0.031308	negative
ARL10	0.031293	negative
OTOA	0.031293	negative
PRR5	0.031274	negative
C5orf49	0.031182	negative
GRHL3	0.031182	negative
CD300LF	0.031163	negative
TMEM160	0.03109	negative
SCYL1	0.031088	negative
HLA-DMA	0.031023	negative
TAOK1	0.03096	negative
AIF1	0.03092	negative
SPI1	0.030914	negative
GNL2	0.030895	negative
UTP11L	0.030895	negative
ZNF800	0.030842	negative
DLGAP5	0.030816	negative
GCDH	0.03074	negative
GATSL1	0.030703	negative
PCDHGA12	0.030703	negative
TRADD	0.030664	negative
ZBTB48	0.03063	negative
PEX16	0.030559	negative
SHFM1	0.030539	negative
SUV420H2	0.030502	negative
LMTK2	0.030468	negative
ZNF513	0.030393	negative
CASP8AP2	0.030343	negative
CLCN7	0.030323	negative
RBM10	0.030223	negative
FAM124B	0.030192	negative
REL	0.030179	negative
CD74	0.030167	negative
ZBTB45	0.030151	negative
SF3A2	0.030141	negative
TIMM17B	0.030101	negative
ARL5B	0.030099	negative
MED13	0.030083	negative
FAM127A	0.030045	negative
FAM127B	0.030045	negative
RRM2	0.030015	negative
TRAF1	0.029998	negative
UBXN7	0.029992	negative
RNF166	0.029961	negative
IFI30	0.029857	negative
PKN2	0.029831	negative
ZNF644	0.029831	negative
C21orf2	0.029816	negative
RRP1	0.029761	negative
AXIN1	0.029728	negative
FKBP2	0.029705	negative
TSPAN7	0.029664	negative
GALK1	0.02954	negative
CCDC94	0.029527	negative
MKLN1	0.029526	negative
CHEK1	0.029513	negative
CRTC1	0.029504	negative
[truncated: 590 more rows]

## Sheet: COAD
gene	avg. ΔPCC	label
WNT2B	0.370058	positive
GFRA2	0.353105	positive
NKRF	0.344531	positive
ACSL6	0.330335	positive
SCNN1B	0.330335	positive
DDX27	0.304097	positive
RNPS1	0.290328	positive
UBE2I	0.290328	positive
MDFIC	0.289308	positive
HS6ST2	0.288781	positive
CTNNBL1	0.271724	positive
CDK5RAP1	0.271486	positive
ESF1	0.27094	positive
TRMT6	0.270631	positive
C1orf170	0.262345	positive
PLEKHN1	0.262345	positive
PAFAH1B1	0.258155	positive
ADH1C	0.255227	positive
FGL2	0.254071	positive
JPH4	0.251661	positive
VMA21	0.247443	positive
GRPEL1	0.246076	positive
LYAR	0.246076	positive
CRK	0.243689	positive
EIF2S2	0.24046	positive
RNF219	0.240129	positive
MOCS3	0.23661	positive
NELL2	0.23562	positive
COL11A1	0.234938	positive
ATP6V1C1	0.234851	positive
KIAA0196	0.23308	positive
TMEM140	0.230022	positive
CIRH1A	0.226836	positive
NIP7	0.226836	positive
ACTR5	0.225554	positive
CDC16	0.222667	positive
RNF112	0.22253	positive
ADAMTS12	0.221606	positive
FAM49A	0.217322	positive
LY9	0.217322	positive
CPA3	0.214204	positive
PRKCB	0.212078	positive
UBE2V1	0.211615	positive
PODNL1	0.211256	positive
PRKG1	0.211152	positive
CORIN	0.211144	positive
DKC1	0.207349	positive
NUFIP1	0.206771	positive
UPF3A	0.206611	positive
UTP14A	0.206411	positive
INHBA	0.205865	positive
ADRB1	0.205218	positive
DIS3	0.204757	positive
CTHRC1	0.203995	positive
DPYD	0.203562	positive
DPEP2	0.202275	positive
DHRS9	0.200776	positive
TCF21	0.200724	positive
YTHDF1	0.200689	positive
CNTN4	0.198051	positive
MAPRE1	0.197781	positive
NFS1	0.194313	positive
CFP	0.193426	positive
CUL4A	0.192543	positive
EDIL3	0.192042	positive
ADAM12	0.191763	positive
RAE1	0.191516	positive
NKX2-3	0.191466	positive
BGN	0.189123	positive
UCHL3	0.187508	positive
BHMT2	0.187364	positive
NDUFB7	0.187145	positive
RPRD1B	0.186307	positive
VAPB	0.185018	positive
NAT2	0.18497	positive
TP53RK	0.183743	positive
STAU1	0.182496	positive
ENPP2	0.182209	positive
NKAP	0.182043	positive
MMP14	0.181988	positive
GTF2F2	0.181775	positive
IGF1	0.181646	positive
SLC9A9	0.18132	positive
TDGF1	0.180862	positive
OSBPL6	0.180494	positive
PSMF1	0.180448	positive
CLEC3B	0.179925	positive
TNFRSF10B	0.179625	positive
SSTR1	0.179282	positive
LAS1L	0.17905	positive
SCUBE1	0.178733	positive
RRP1	0.178526	positive
U2AF1	0.178526	positive
SPHK1	0.178138	positive
CHAD	0.178007	positive
UBAC2	0.177941	positive
TIMM8A	0.177416	positive
SLC35C2	0.176812	positive
KLRB1	0.176772	positive
SCN4B	0.176258	positive
CSE1L	0.17542	positive
SPIB	0.175299	positive
TINAG	0.174943	positive
DPM1	0.174351	positive
ARHGAP20	0.174254	negative
GGT6	0.173739	negative
AGR3	0.173309	negative
SLC18A2	0.173265	negative
ACOT8	0.173048	negative
RASGRP4	0.172659	negative
LEPRE1	0.172613	negative
GNG2	0.172329	negative
FOLR2	0.171559	negative
EDNRB	0.171146	negative
PTX3	0.171068	negative
PALM3	0.170865	negative
FAM91A1	0.170671	negative
UGT2A3	0.170467	negative
CD244	0.170459	negative
POLR1D	0.170429	negative
ANKRD35	0.170169	negative
ZNF229	0.17009	negative
TRPC4AP	0.169937	negative
DYX1C1	0.169757	negative
ISX	0.169654	negative
ZEB2	0.169262	negative
ZNF469	0.169225	negative
KAL1	0.168853	negative
HOXB3	0.168634	negative
MATN3	0.168309	negative
L3MBTL4	0.168229	negative
MEF2C	0.167148	negative
BRIX1	0.167103	negative
CCT5	0.167103	negative
HOXA9	0.16691	negative
COL1A1	0.166595	negative
MFAP2	0.166567	negative
ZNF813	0.166551	negative
LRRC31	0.165951	negative
GSDMA	0.165749	negative
KCNN3	0.165636	negative
FOXF2	0.165005	negative
BMX	0.164773	negative
EIF6	0.164723	negative
NAPSB	0.164495	negative
ARMC2	0.164468	negative
SESN1	0.164468	negative
RBMX2	0.164194	negative
PAN3	0.163419	negative
OXGR1	0.163285	negative
PRPF6	0.163063	negative
PPP1R14C	0.162791	negative
CHMP7	0.162533	negative
TAF2	0.162365	negative
GIMAP8	0.162164	negative
OLR1	0.162098	negative
PFDN4	0.161775	negative
COL5A2	0.161739	negative
LRRK2	0.160341	negative
SLC31A2	0.159886	negative
CCR2	0.159743	negative
CD40LG	0.159743	negative
PCLO	0.159618	negative
PDZD3	0.159485	negative
CDH11	0.159451	negative
AURKA	0.159232	negative
FAP	0.159116	negative
TNFRSF10A	0.159008	negative
DARC	0.158991	negative
AFF3	0.158709	negative
SERPINH1	0.158693	negative
EMR1	0.158344	negative
ADHFE1	0.158051	negative
KCNQ4	0.158051	negative
GPR183	0.157863	negative
RAI1	0.157732	negative
SMG6	0.157732	negative
CD209	0.157191	negative
TM9SF4	0.156746	negative
VAPA	0.156565	negative
HOXA7	0.156486	negative
TMEM119	0.156318	negative
VSTM2L	0.156214	negative
SLC25A32	0.155688	negative
CA12	0.155549	negative
WISP1	0.15554	negative
BEND6	0.15529	negative
KLHL32	0.155044	negative
PCDH19	0.154813	negative
ASXL1	0.154624	negative
PLXDC2	0.154417	negative
PIGU	0.154383	negative
PTDSS1	0.154334	negative
PDPN	0.153925	negative
VENTX	0.153566	negative
KLRK1	0.153473	negative
MPEG1	0.153388	negative
YWHAB	0.15247	negative
HTR1D	0.152338	negative
NR3C1	0.152181	negative
NONO	0.151725	negative
CD160	0.151692	negative
PANK2	0.151476	negative
SCARF1	0.151476	negative
MUSTN1	0.151129	negative
FCGBP	0.151069	negative
MUC2	0.151069	negative
MAST1	0.150761	negative
PDRG1	0.150511	negative
DHX35	0.150094	negative
MCTS1	0.150037	negative
KIAA1324L	0.14987	negative
ZNF682	0.149538	negative
ZIK1	0.148697	negative
MRPS31	0.148336	negative
CD14	0.147976	negative
CX3CR1	0.147742	negative
PALM2	0.147684	negative
LIMS1	0.147668	negative
STAB1	0.147598	negative
NSFL1C	0.14747	negative
DYNLRB1	0.147392	negative
SERP2	0.146891	negative
AKAP11	0.146793	negative
CHSY3	0.146732	negative
LOXL2	0.146731	negative
MPDU1	0.146713	negative
KIAA1429	0.146689	negative
NEGR1	0.146621	negative
KLK11	0.146475	negative
MMRN1	0.146407	negative
IGSF10	0.146386	negative
RXFP4	0.146381	negative
GPR34	0.146315	negative
MRC1	0.145746	negative
SIGLEC1	0.145644	negative
C19orf53	0.145557	negative
GIMAP6	0.145534	negative
COL5A1	0.145333	negative
CLIC2	0.145218	negative
SPARC	0.144813	negative
COL1A2	0.144602	negative
PCID2	0.14456	negative
ATP8B4	0.14436	negative
RIMBP2	0.14436	negative
PPP1R16B	0.14332	negative
CCDC13	0.143156	negative
ABI3BP	0.142782	negative
ADRB2	0.142782	negative
ZNF141	0.142626	negative
DLEU7	0.142417	negative
PPP2R2A	0.142309	negative
COLEC12	0.142167	negative
LZTS1	0.142071	negative
RASSF2	0.141987	negative
RCN3	0.14195	negative
RNF114	0.141802	negative
TLR7	0.141764	negative
UTP14C	0.141621	negative
CYGB	0.141612	negative
DLGAP3	0.141451	negative
MAP7D2	0.141287	negative
FOXP3	0.141265	negative
CCL14	0.141174	negative
AMICA1	0.141025	negative
GPR55	0.140854	negative
NHSL2	0.140837	negative
NCAM1	0.140812	negative
LYVE1	0.140664	negative
ADAMTS2	0.140513	negative
SAMD11	0.14003	negative
MMP3	0.139777	negative
TUBGCP3	0.139739	negative
COMMD6	0.13956	negative
LSP1	0.139426	negative
MATK	0.139279	negative
VCAN	0.139173	negative
PDE7B	0.139144	negative
ITGA11	0.13914	negative
TP73	0.139096	negative
PPP2R2C	0.138586	negative
FCGR2B	0.138575	negative
ARHGEF6	0.138226	negative
PSMA7	0.138107	negative
TPX2	0.138035	negative
GIMAP5	0.137819	negative
HOXB8	0.137531	negative
MT1L	0.137524	negative
CYSLTR1	0.137496	negative
GLI1	0.13741	negative
MFRP	0.13732	negative
SLC25A14	0.137213	negative
RCAN2	0.137072	negative
COL3A1	0.137057	negative
CSF1R	0.137031	negative
GRID1	0.136961	negative
RP9	0.136655	negative
RP9P	0.136655	negative
RGS9	0.136478	negative
NAP1L3	0.136178	negative
SPON2	0.136104	negative
IL6ST	0.136097	negative
FGFBP1	0.136016	negative
GIMAP1	0.135578	negative
F2R	0.135156	negative
CECR1	0.135095	negative
COL12A1	0.135044	negative
CEACAM21	0.13498	negative
SULF1	0.134905	negative
AZIN1	0.134872	negative
THRB	0.134811	negative
CASS4	0.134734	negative
CYLD	0.134453	negative
MS4A6A	0.134278	negative
FZD1	0.134258	negative
MYO5A	0.134205	negative
RBM20	0.134107	negative
ZNF486	0.133863	negative
FLI1	0.133806	negative
HS3ST3A1	0.133787	negative
VASH1	0.133717	negative
GPNMB	0.133398	negative
CPXM1	0.133312	negative
PCM1	0.133289	negative
CEL	0.1331	negative
A1CF	0.133065	negative
IKZF1	0.13304	negative
ENTPD4	0.133032	negative
THY1	0.133002	negative
P4HA3	0.132895	negative
CYS1	0.132856	negative
SFRP4	0.132765	negative
MYRIP	0.132757	negative
CILP	0.132376	negative
SLC22A17	0.132265	negative
GYPC	0.132172	negative
RASGRP2	0.132143	negative
SOCS6	0.132078	negative
VPS4B	0.132078	negative
EMD	0.132054	negative
ZSWIM3	0.132052	negative
PIK3CG	0.131987	negative
CFH	0.131881	negative
GGT5	0.131852	negative
DOCK10	0.131733	negative
DOCK4	0.131581	negative
CLIP4	0.131519	negative
MAF	0.131387	negative
CSF1	0.131384	negative
ADNP	0.131341	negative
DPT	0.131258	negative
NUDCD1	0.131258	negative
HDAC8	0.130981	negative
L1CAM	0.130976	negative
GIMAP7	0.130957	negative
ICAM4	0.130888	negative
TMEM61	0.130888	negative
RCSD1	0.130661	negative
P2RY13	0.130495	negative
PKP1	0.130488	negative
STX11	0.130441	negative
C16orf74	0.130339	negative
STMN2	0.130215	negative
SFRP2	0.129958	negative
CCDC25	0.129803	negative
PDGFRB	0.129751	negative
XPO7	0.129747	negative
ITGAM	0.129634	negative
SULT1C4	0.129589	negative
CHST2	0.12958	negative
CCT8	0.129553	negative
MRPL39	0.129553	negative
MS4A7	0.12952	negative
ZNF578	0.129342	negative
FAM107A	0.12928	negative
LIFR	0.129056	negative
C10orf55	0.12879	negative
TFEC	0.128742	negative
NOTCH3	0.128555	negative
HOXD3	0.128349	negative
POSTN	0.128253	negative
MRPS36	0.12819	negative
ELF1	0.128114	negative
C1QTNF7	0.127861	negative
LRRC2	0.127609	negative
NAPG	0.127568	negative
HIC1	0.127455	negative
SHE	0.127317	negative
HEYL	0.127257	negative
ERGIC3	0.1272	negative
DSEL	0.127168	negative
HOXA10	0.126937	negative
CD38	0.126923	negative
POFUT1	0.126891	negative
ADORA1	0.126567	negative
CLDN11	0.126489	negative
THBS2	0.126445	negative
ABCB4	0.126171	negative
ARHGAP15	0.126105	negative
ARFGAP1	0.125944	negative
NLRP3	0.125908	negative
DOCK2	0.125706	negative
GREB1	0.125576	negative
APBB1IP	0.125493	negative
ARHGEF7	0.125473	negative
ANK2	0.125232	negative
MTRF1	0.125201	negative
SLC11A1	0.125079	negative
CMKLR1	0.124929	negative
ITGBL1	0.124825	negative
CYP2B6	0.124778	negative
TNFSF8	0.124424	negative
NEFH	0.124265	negative
RIMBP3	0.124216	negative
FES	0.123986	negative
PRCD	0.123943	negative
GPR68	0.123939	negative
MS4A4A	0.123913	negative
CCDC110	0.123891	negative
COX7A1	0.123852	negative
COL4A1	0.123813	negative
MTIF3	0.123737	negative
A2M	0.123683	negative
CETP	0.123448	negative
SFMBT2	0.123271	negative
TNFSF4	0.123073	negative
MSC	0.123028	negative
TAF9	0.122986	negative
GPR4	0.122974	negative
CSF2RB	0.122943	negative
PEG3	0.122621	negative
TFAP2C	0.122616	negative
CD79A	0.12237	negative
ZNF366	0.122298	negative
C1QA	0.122206	negative
C6orf141	0.122106	negative
CXCL5	0.122049	negative
OLFML2B	0.122035	negative
EBI3	0.122033	negative
PIK3R5	0.12191	negative
MXRA5	0.12179	negative
ATP10A	0.121598	negative
TFF1	0.121546	negative
IL1R1	0.121514	negative
FCGR2C	0.121509	negative
TBC1D20	0.121269	negative
CCDC3	0.121002	negative
STK24	0.120826	negative
MYH15	0.12077	negative
PLXNC1	0.120768	negative
UBOX5	0.120733	negative
PROCA1	0.120683	negative
CD300LB	0.120475	negative
LOX	0.120438	negative
ATP8B2	0.120365	negative
HECW2	0.120173	negative
NID2	0.120014	negative
CHST1	0.119955	negative
FPR3	0.119879	negative
GMEB2	0.119837	negative
NHLRC1	0.119792	negative
IL7R	0.119525	negative
GZMM	0.119512	negative
VPS37A	0.119358	negative
FBLN2	0.119355	negative
CSNK2A1	0.11931	negative
MRPS17	0.119286	negative
TFCP2	0.11918	negative
BASP1	0.11898	negative
KCNK13	0.118946	negative
INTS9	0.118568	negative
LSM14B	0.118481	negative
TMEM108	0.118472	negative
SLC37A2	0.118469	negative
PNMAL1	0.118447	negative
SRGN	0.118397	negative
CD96	0.118335	negative
GAPT	0.118291	negative
RGS18	0.1181	negative
HLA-DQA1	0.118046	negative
COL8A1	0.117928	negative
PPFIA4	0.11768	negative
ATP6V1G2	0.117598	negative
SIRPB1	0.117564	negative
BTK	0.117553	negative
PTPLAD2	0.117413	negative
LYPD6B	0.117176	negative
BMP1	0.117174	negative
GIMAP4	0.117173	negative
EVI2A	0.117005	negative
ANTXR1	0.116975	negative
C14orf132	0.116821	negative
CSF3R	0.116805	negative
SGIP1	0.116634	negative
HOXB6	0.116519	negative
PCDH17	0.116485	negative
MED4	0.116334	negative
C1QC	0.116247	negative
ERI1	0.116213	negative
IL10RA	0.115967	negative
PTPRA	0.115932	negative
VSIG4	0.115928	negative
LRMP	0.115885	negative
LY86	0.115874	negative
GAS7	0.115813	negative
EDN2	0.115703	negative
PDE1B	0.115676	negative
GLOD4	0.11562	negative
PLAGL2	0.115502	negative
PCDHGB6	0.115205	negative
CCDC39	0.115155	negative
LYPD6	0.115109	negative
IRF4	0.115023	negative
ELN	0.114848	negative
CHST11	0.114667	negative
CSGALNACT2	0.114655	negative
STK32B	0.114643	negative
ZNF831	0.114628	negative
C3AR1	0.11462	negative
TSR1	0.114556	negative
CNOT7	0.114505	negative
FCGR3B	0.114393	negative
OLFML1	0.113987	negative
ARSI	0.113978	negative
C14orf2	0.113956	negative
FAM20A	0.113878	negative
ANKS4B	0.113765	negative
VCAM1	0.113757	negative
ITGAX	0.11373	negative
EVI2B	0.113715	negative
STARD8	0.113283	negative
FBLN1	0.113204	negative
LRRC25	0.113191	negative
NLGN4X	0.113161	negative
IL16	0.113101	negative
SYNPO	0.113027	negative
INTS10	0.112828	negative
ZNF345	0.112678	negative
ZNF790	0.112678	negative
SCARF2	0.112489	negative
TGFB1	0.112235	negative
NFATC1	0.11218	negative
ARHGAP30	0.112143	negative
TPSAB1	0.112103	negative
TPSB2	0.112103	negative
IGFBP6	0.112075	negative
FRK	0.112023	negative
ITGA4	0.111967	negative
TLR1	0.111941	negative
NTM	0.111843	negative
PRICKLE1	0.111828	negative
CD163	0.111542	negative
C18orf56	0.111533	negative
AXL	0.111276	negative
MCPH1	0.111232	negative
CNRIP1	0.111224	negative
NDUFV2	0.111154	negative
FAM19A5	0.110983	negative
ADRM1	0.110866	negative
ZNF582	0.110816	negative
2019-09-03	0.110757	negative
FCN3	0.110701	negative
HCLS1	0.110562	negative
DCN	0.110547	negative
RFTN1	0.110494	negative
ACPP	0.11045	negative
CLEC11A	0.110393	negative
IL18R1	0.110355	negative
NCKAP1L	0.110336	negative
MAFB	0.110267	negative
GPR63	0.109915	negative
B3GALT2	0.109838	negative
ANO2	0.10981	negative
CHMP4B	0.109787	negative
PLA1A	0.10977	negative
RRN3P2	0.109753	negative
P2RX7	0.109739	negative
CD4	0.109656	negative
ETS1	0.109644	negative
TAGAP	0.109631	negative
SUSD5	0.109528	negative
ADORA3	0.109391	negative
PCDH18	0.109387	negative
PTPRC	0.109355	negative
DDRGK1	0.109352	negative
JAM2	0.109166	negative
PNMA6A	0.109137	negative
GAB3	0.109081	negative
TSPAN4	0.109037	negative
ZNF391	0.109009	negative
RSPO3	0.108928	negative
CERCAM	0.108911	negative
PGR	0.108909	negative
CD33	0.108747	negative
FMNL1	0.108691	negative
COL24A1	0.10868	negative
C8orf76	0.108634	negative
NCF1	0.108576	negative
HCK	0.108554	negative
LBH	0.108554	negative
FREM1	0.108471	negative
MYOM2	0.10833	negative
NBPF16	0.108185	negative
DCAF13	0.108181	negative
CD37	0.108084	negative
ASGR2	0.108066	negative
FAM198A	0.108066	negative
C1QB	0.108023	negative
GNAO1	0.108018	negative
SYPL2	0.107915	negative
SAMSN1	0.107899	negative
NRP1	0.107826	negative
FOXF1	0.10772	negative
STK35	0.107604	negative
C5AR1	0.107582	negative
CCDC22	0.107577	negative
OTUD5	0.107577	negative
RARRES2	0.107445	negative
SNAI2	0.107418	negative
CD48	0.107382	negative
ZNF878	0.107363	negative
LRRC15	0.10733	negative
CCDC85A	0.107296	negative
EVL	0.107189	negative
COL18A1	0.107111	negative
NTNG2	0.106891	negative
ABCC6P1	0.106798	negative
SYTL5	0.106798	negative
TNXB	0.106728	negative
ICAM1	0.106712	negative
LY96	0.106707	negative
WNT10B	0.10669	negative
DAAM2	0.106621	negative
PRRX1	0.106586	negative
NOP56	0.106564	negative
MAPT	0.106548	negative
SOX6	0.106383	negative
CD69	0.106376	negative
MED11	0.10634	negative
PDZD11	0.10631	negative
CMTM3	0.106302	negative
WAS	0.106222	negative
ADAMTS7	0.106198	negative
2019-03-04	0.106193	negative
PTCH2	0.10611	negative
GPAT2	0.106032	negative
ZCCHC12	0.105994	negative
FAM129A	0.105942	negative
GPR65	0.105853	negative
GPR64	0.105852	negative
CD180	0.105839	negative
HGF	0.10581	negative
FGR	0.105809	negative
ADAM23	0.105802	negative
GRAP2	0.10578	negative
SLAMF7	0.105707	negative
PIK3R6	0.105543	negative
CYP7B1	0.105502	negative
DNAJC6	0.105417	negative
GRIN1	0.105294	negative
APOE	0.105012	negative
VIM	0.104913	negative
KIAA1755	0.104885	negative
FAM101B	0.104869	negative
TMEM156	0.104827	negative
PDLIM7	0.104803	negative
DNAH6	0.104786	negative
PDGFRA	0.104668	negative
IGJ	0.10465	negative
CD84	0.104463	negative
KLHL6	0.104448	negative
AIF1	0.104389	negative
SIT1	0.104283	negative
APLNR	0.104259	negative
CLDN5	0.104255	negative
LRRC8C	0.10417	negative
EMR2	0.104144	negative
LRRN4CL	0.104143	negative
ZNF717	0.104121	negative
TYROBP	0.104073	negative
CXCR2	0.104054	negative
RGMA	0.104053	negative
TWIST1	0.103976	negative
EMP3	0.103894	negative
NEIL2	0.103584	negative
C16orf54	0.103564	negative
LUM	0.10356	negative
HAVCR2	0.103533	negative
TNFAIP8L2	0.103526	negative
CXorf21	0.103458	negative
PLAT	0.10324	negative
ST8SIA4	0.103051	negative
TSPAN11	0.103033	negative
ARHGAP25	0.103027	negative
GPBAR1	0.10301	negative
MEIS1	0.103006	negative
PRODH	0.102996	negative
EFEMP1	0.102752	negative
TNFAIP6	0.10274	negative
HTRA3	0.10269	negative
ADAM6	0.102654	negative
DCTN6	0.102628	negative
AS3MT	0.102614	negative
HSD11B1	0.102484	negative
PHOSPHO1	0.102458	negative
GRIK5	0.102338	negative
SAP18	0.10224	negative
ZGPAT	0.102229	negative
TREM2	0.101971	negative
WDFY4	0.101959	negative
BICC1	0.101919	negative
GATA3	0.101911	negative
PCDHGA9	0.101856	negative
CYTH4	0.101811	negative
LTBP2	0.1018	negative
LAIR1	0.101683	negative
CD53	0.101635	negative
MAGED4B	0.101575	negative
DOK2	0.101569	negative
AEBP1	0.101561	negative
WIPF1	0.101529	negative
NCOA5	0.101525	negative
IFFO1	0.101494	negative
CLEC2B	0.101436	negative
CCDC88A	0.101399	negative
ALPK2	0.101264	negative
PCDHB8	0.101221	negative
NDUFB9	0.101168	negative
FLRT1	0.101091	negative
FCAMR	0.100979	negative
SASH3	0.100952	negative
STK4	0.100942	negative
EFS	0.100759	negative
SIGLEC10	0.100744	negative
RNF6	0.100546	negative
RNASEH2B	0.100412	negative
LAPTM5	0.100409	negative
MFAP4	0.100304	negative
CTLA4	0.100282	negative
HLA-DOA	0.100186	negative
RASL11B	0.100164	negative
RALY	0.100074	negative
TNFRSF8	0.100062	negative
CYBB	0.100041	negative
EPM2AIP1	0.099954	negative
MLH1	0.099954	negative
ITGAL	0.099897	negative
P2RY8	0.099824	negative
C2orf54	0.099775	negative
ABCA10	0.099771	negative
PNPT1	0.099722	negative
COL6A3	0.099559	negative
RALGAPB	0.099501	negative
MCC	0.099309	negative
GREM1	0.099278	negative
SDS	0.099244	negative
ELP3	0.099183	negative
SLIT3	0.099169	negative
NACAD	0.099104	negative
PLIN1	0.099088	negative
IPO5	0.099028	negative
NLRP1	0.09897	negative
PRAM1	0.098954	negative
CXCL6	0.098852	negative
TRPV2	0.098816	negative
NNMT	0.098583	negative
PLCG1	0.098554	negative
SELP	0.09849	negative
SPN	0.098401	negative
CD27	0.098393	negative
ABI3	0.098329	negative
LRRC4	0.098313	negative
SSPN	0.098295	negative
CRB2	0.098164	negative
CCL24	0.098123	negative
DDR2	0.098115	negative
C20orf194	0.098108	negative
PARP15	0.098088	negative
FHL1	0.097878	negative
GLI3	0.09779	negative
GAL3ST1	0.097762	negative
LILRB4	0.097684	negative
C20orf24	0.097659	negative
SLC4A3	0.097625	negative
ELAC2	0.097574	negative
GPC6	0.09749	negative
SLA	0.097397	negative
HLA-DPB1	0.097385	negative
SH2D3C	0.097333	negative
FYB	0.097308	negative
FLRT2	0.097245	negative
SPI1	0.097225	negative
CYBRD1	0.097217	negative
MNDA	0.097194	negative
LILRB2	0.097151	negative
ESR1	0.097108	negative
TCTEX1D1	0.097108	negative
GLRB	0.097074	negative
ZNF418	0.097042	negative
ZFPM2	0.096915	negative
ACSS3	0.096892	negative
COL4A2	0.09677	negative
LRRC32	0.096719	negative
UBE2A	0.09671	negative
BCAT1	0.09663	negative
COL8A2	0.096621	negative
NR1I3	0.096547	negative
HVCN1	0.096467	negative
HAPLN3	0.096444	negative
GLIS2	0.096345	negative
ATP5E	0.096273	negative
FCGR1A	0.096263	negative
PCDH7	0.096128	negative
MRPL12	0.096124	negative
GPR176	0.09612	negative
RBAK	0.09602	negative
ZNF12	0.09602	negative
GNB4	0.095998	negative
AOC3	0.095969	negative
PDZD2	0.095854	negative
SYNE1	0.095786	negative
IL18RAP	0.095753	negative
SCN8A	0.095659	negative
BTBD19	0.095623	negative
CXXC1	0.09561	negative
MBD1	0.09561	negative
CCDC80	0.095563	negative
ARSE	0.095511	negative
MTERFD1	0.0954	negative
MMP2	0.095373	negative
ARHGAP31	0.095284	negative
HCST	0.095262	negative
ARHGAP9	0.095222	negative
EIF4A1	0.095179	negative
GRASP	0.095174	negative
ARL10	0.095119	negative
ADAMTS10	0.09506	negative
TIGIT	0.094937	negative
OTUD6B	0.094901	negative
CACNA1A	0.09478	negative
SLC13A3	0.09478	negative
EIF3E	0.094762	negative
PLCG2	0.09474	negative
MFNG	0.094695	negative
TAF4	0.094593	negative
YWHAE	0.094572	negative
FBXL7	0.094537	negative
MMP23B	0.094498	negative
RBM39	0.094445	negative
HIST1H2BD	0.094435	negative
LCP1	0.094393	negative
ISM1	0.094383	negative
MAN1C1	0.094365	negative
CD300A	0.094344	negative
C20orf112	0.094014	negative
ECHDC3	0.093878	negative
MYO1G	0.093844	negative
BNC2	0.093812	negative
TRIM46	0.093805	negative
MSR1	0.093781	negative
SMEK1	0.093762	negative
WDR20	0.093762	negative
FER	0.093759	negative
CD86	0.093732	negative
SERTAD4	0.09365	negative
CCDC8	0.093623	negative
PPP1R3C	0.093435	negative
TSPYL5	0.093367	negative
WDR43	0.093302	negative
MYO1F	0.093269	negative
SIGLEC7	0.093196	negative
PARVG	0.093087	negative
PRELP	0.093075	negative
C4BPA	0.093044	negative
RAB31	0.093008	negative
BDNF	0.092678	negative
FRMD6	0.092655	negative
MITF	0.092551	negative
PXDN	0.092367	negative
TGFB3	0.09234	negative
ADORA2A	0.092313	negative
NUAK1	0.092283	negative
RNMTL1	0.092161	negative
NOTCH4	0.092143	negative
R3HCC1	0.092045	negative
TNFRSF4	0.092004	negative
GAPDH	0.091917	negative
TPI1	0.091917	negative
MYO15A	0.091824	negative
SLMO2	0.091757	negative
PLXDC1	0.091685	negative
DZIP1	0.091637	negative
PCOLCE	0.091591	negative
TRIM69	0.091585	negative
EVC2	0.091577	negative
PDE2A	0.091524	negative
MAP4K1	0.091496	negative
MED30	0.09146	negative
AGAP7	0.091422	negative
GPRASP1	0.091325	negative
PRR16	0.091296	negative
C20orf202	0.091254	negative
RUNX1T1	0.091105	negative
EHD3	0.091066	negative
FAM78A	0.091061	negative
ITGB2	0.090967	negative
SS18L1	0.090966	negative
SLC1A3	0.090955	negative
RNF217	0.090936	negative
HSPD1	0.090764	negative
HSPE1	0.090764	negative
C4A	0.090727	negative
ISLR	0.090553	negative
ITCH	0.090553	negative
CXorf40B	0.090486	negative
PREX1	0.090477	negative
LOXL1	0.090447	negative
ELOVL4	0.090321	negative
SIGLEC5	0.090299	negative
POLR3D	0.090291	negative
UBL5	0.090286	negative
STX16	0.090264	negative
C1S	0.090262	negative
KIAA1644	0.090258	negative
MRC2	0.090241	negative
PTGFR	0.090217	negative
HLA-DPA1	0.090159	negative
TUB	0.089947	negative
AMPH	0.089941	negative
MRPL22	0.089926	negative
ZNF626	0.089848	negative
CLEC4A	0.089837	negative
PDE6G	0.089812	negative
ROR1	0.089738	negative
OSMR	0.089737	negative
TEK	0.089674	negative
NBEA	0.089647	negative
PRPH2	0.089616	negative
LILRB1	0.089532	negative
PNO1	0.089481	negative
SCO1	0.089465	negative
FAM110B	0.089425	negative
SOX5	0.089207	negative
PUF60	0.08919	negative
HHIPL1	0.089186	negative
FCGR3A	0.089151	negative
EPHX3	0.089098	negative
NFAM1	0.089025	negative
VASN	0.089011	negative
PLEK	0.089007	negative
ALOX5AP	0.088928	negative
MMP16	0.088761	negative
NSMCE2	0.088757	negative
HSF1	0.088723	negative
MXRA8	0.088716	negative
ISLR2	0.088701	negative
PALM	0.088644	negative
CTSK	0.088612	negative
ALDH1A3	0.0886	negative
SPP1	0.088592	negative
FAM195A	0.088567	negative
CSRP2BP	0.088548	negative
SNX5	0.088548	negative
EVC	0.088451	negative
ZNF707	0.088412	negative
CCL21	0.088341	negative
RAB42	0.088214	negative
POLR2J	0.088186	negative
RGAG4	0.088162	negative
COL6A1	0.088111	negative
COL15A1	0.088096	negative
MRGPRF	0.088062	negative
QKI	0.088051	negative
C2CD4C	0.088029	negative
ITK	0.088009	negative
GPR37L1	0.087875	negative
APOC1	0.087855	negative
KLF15	0.087732	negative
FAM114A1	0.087692	negative
SEC24D	0.087692	negative
IL2RB	0.087681	negative
CD28	0.087657	negative
RASGEF1A	0.087647	negative
ADAMTSL3	0.087526	negative
COL11A2	0.087461	negative
HSPB2	0.087453	negative
PNMAL2	0.087439	negative
SALL2	0.087374	negative
MEF2B	0.087343	negative
CLSTN2	0.087312	negative
PABPC1	0.087269	negative
CD79B	0.087259	negative
PPAPDC3	0.087259	negative
LEPROTL1	0.087229	negative
FNDC1	0.087189	negative
METTL5	0.087158	negative
TPRKB	0.087158	negative
LMOD1	0.087115	negative
PDCD1LG2	0.087077	negative
PCDHGA6	0.087048	negative
CD300LF	0.087	negative
NCOA6	0.086922	negative
GJA1	0.086889	negative
FBLN5	0.086883	negative
OSCAR	0.086824	negative
ITGA10	0.086712	negative
FCER1G	0.086618	negative
CDK14	0.086599	negative
ARMCX1	0.086495	negative
CLEC7A	0.08649	negative
C16orf45	0.086453	negative
COL5A3	0.086448	negative
GIPC3	0.086443	negative
TUBB6	0.086428	negative
ST8SIA1	0.086412	negative
LCP2	0.086381	negative
SDK1	0.086371	negative
TNFRSF9	0.086344	negative
IDO1	0.086341	negative
MDGA1	0.086341	negative
CD247	0.08633	negative
A4GALT	0.086219	negative
MSRB3	0.086193	negative
SERINC4	0.086131	negative
SSC5D	0.086092	negative
COG6	0.086053	negative
NME1	0.086014	negative
N4BP2L2	0.085978	negative
SH2D1A	0.085971	negative
NAV3	0.085955	negative
ENG	0.085912	negative
TMEM26	0.085878	negative
EHD2	0.085812	negative
ASPN	0.085804	negative
LPHN2	0.085795	negative
VPS36	0.08565	negative
LST1	0.085532	negative
MEG3	0.085483	negative
PIK3CD	0.085393	negative
PLEKHO2	0.085385	negative
UTP23	0.085295	negative
AKT3	0.085189	negative
MOXD1	0.085145	negative
PTHLH	0.085128	negative
ENTPD1	0.085085	negative
FAM189A2	0.085054	negative
SIGLEC12	0.085054	negative
DACT3	0.085026	negative
CLIP3	0.085016	negative
PDLIM3	0.084906	negative
AGAP11	0.084898	negative
SEMA3G	0.084878	negative
SERPINF1	0.084872	negative
HIST1H2BK	0.084861	negative
SYT11	0.084813	negative
ANGPTL2	0.084812	negative
PCDH12	0.08479	negative
MRPS33	0.08474	negative
SSBP1	0.08474	negative
GFPT2	0.084671	negative
TIMP2	0.08467	negative
TMEM200B	0.084614	negative
CRLS1	0.084595	negative
MKKS	0.084595	negative
SLAMF1	0.084565	negative
COL6A2	0.08456	negative
COL14A1	0.08455	negative
HK3	0.084503	negative
KCNE4	0.08431	negative
PRDM6	0.08428	negative
FPR1	0.084211	negative
RBP7	0.084181	negative
GAS1	0.084171	negative
C1R	0.08416	negative
FAM26E	0.084072	negative
ICOS	0.084072	negative
UBE2E2	0.084063	negative
GPR116	0.084006	negative
CD3E	0.083955	negative
MRAS	0.083929	negative
ITIH5	0.083881	negative
SIGLEC9	0.083821	negative
SPG20	0.083741	negative
FGD2	0.083667	negative
PTGIS	0.083645	negative
GMFG	0.083621	negative
CPNE5	0.083601	negative
MRPL13	0.083573	negative
AQP9	0.083514	negative
FAM27C	0.083385	negative
HLA-DMB	0.083347	negative
FAM20C	0.083229	negative
MFGE8	0.083211	negative
FAM13C	0.083204	negative
PDZK1	0.083203	negative
ERH	0.083098	negative
RASAL3	0.082802	negative
TSHZ3	0.082791	negative
EMILIN1	0.08274	negative
EIF5A	0.082719	negative
CPZ	0.082694	negative
SERPING1	0.082644	negative
GPR84	0.082593	negative
ROMO1	0.082534	negative
CBFA2T2	0.082531	negative
VGLL3	0.08252	negative
PILRA	0.082405	negative
BOC	0.082346	negative
NDUFA12	0.082326	negative
RAB34	0.082316	negative
ZNF521	0.082303	negative
AMOTL1	0.082261	negative
RHOH	0.082241	negative
CYP2E1	0.082119	negative
FAM95B1	0.082119	negative
KCTD9	0.082025	negative
PTAFR	0.081968	negative
JAM3	0.081945	negative
LDOC1	0.081884	negative
CD80	0.081871	negative
SIRPB2	0.081838	negative
PPP2CB	0.081785	negative
SETBP1	0.08177	negative
SPOCK1	0.081756	negative
SDC2	0.081741	negative
MAF1	0.081709	negative
KLK6	0.081702	negative
FEZ1	0.081522	negative
TCEAL7	0.081499	negative
KIRREL	0.08146	negative
CH25H	0.081397	negative
BACH2	0.081384	negative
CDKL5	0.081325	negative
PALLD	0.081091	negative
FSTL1	0.081046	negative
MEIS3	0.081044	negative
RPS21	0.081027	negative
KDR	0.081003	negative
MPDZ	0.080993	negative
MEOX1	0.080977	negative
CD93	0.0809	negative
HEG1	0.080832	negative
GPR162	0.08079	negative
KIF17	0.080747	negative
RHOJ	0.080707	negative
DENND4A	0.080706	negative
DPP8	0.080706	negative
TRAF3IP3	0.080701	negative
MRPS34	0.08067	negative
RASGRP3	0.080647	negative
FAT4	0.080641	negative
COPZ2	0.080625	negative
TMTC1	0.080594	negative
HMGB1	0.080521	negative
MRPS24	0.080493	negative
SLC15A3	0.080461	negative
SDR16C5	0.080395	negative
TNFSF13B	0.080235	negative
CCDC153	0.080212	negative
HTRA1	0.080167	negative
ELTD1	0.08013	negative
EFEMP2	0.080093	negative
HAUS7	0.080093	negative
HIST1H2AC	0.080014	negative
SEMA6B	0.0799	negative
SGCD	0.079839	negative
SORCS2	0.079835	negative
IGFBP7	0.079821	negative
FBN1	0.07978	negative
ENOX1	0.079657	negative
GPR171	0.079654	negative
GEMIN4	0.079524	negative
AFAP1L1	0.079475	negative
EPHA3	0.079466	negative
NPR1	0.079459	negative
PTGER3	0.079429	negative
FCGR1B	0.07938	negative
TNS1	0.079307	negative
SLAMF8	0.079257	negative
EDEM2	0.07921	negative
FN1	0.079166	negative
SDPR	0.079162	negative
PPIAL4C	0.079057	negative
GJA4	0.079032	negative
HLA-DRA	0.079001	negative
COG3	0.078907	negative
ZNF517	0.078832	negative
MUC17	0.078812	negative
TUSC3	0.07878	negative
C3	0.078765	negative
GNGT2	0.078725	negative
MAPK11	0.078706	negative
MFAP5	0.078612	negative
FXYD6	0.078603	negative
GPR124	0.078533	negative
ATPAF2	0.078486	negative
CCR1	0.078263	negative
FCGR2A	0.078224	negative
CLEC1A	0.078208	negative
NLRC4	0.078137	negative
SLC35F1	0.078125	negative
CCL2	0.078117	negative
UFM1	0.077957	negative
TIMM9	0.077804	negative
LYL1	0.077783	negative
SHFM1	0.077732	negative
RPL36AL	0.07773	negative
IGSF6	0.077714	negative
NDN	0.077605	negative
CCR5	0.077602	negative
CSTF1	0.077567	negative
CROT	0.077531	negative
TP53TG1	0.077531	negative
PLEKHO1	0.077469	negative
HOXB9	0.077457	negative
IL2RA	0.077434	negative
DIDO1	0.077401	negative
PABPC1L	0.077364	negative
DOK5	0.077363	negative
MRVI1	0.077337	negative
KLHL4	0.077232	negative
NXN	0.077207	negative
ARHGAP28	0.077163	negative
ESPNL	0.077137	negative
PDGFC	0.077111	negative
MSN	0.077082	negative
BCL6B	0.077079	negative
LAMA4	0.077047	negative
POU2F2	0.076823	negative
FCGR1C	0.076782	negative
MRPS26	0.076744	negative
GLI2	0.076741	negative
S100A14	0.076714	negative
S100A16	0.076714	negative
CXorf40A	0.07666	negative
CCL18	0.076652	negative
TMEM204	0.076601	negative
BTLA	0.076519	negative
LGALS2	0.076519	negative
PLVAP	0.076377	negative
TMEM66	0.076332	negative
SGCE	0.076296	negative
FBLN7	0.076263	negative
PCDHGA2	0.076117	negative
IL4I1	0.076064	negative
PTRF	0.075983	negative
TCF4	0.075888	negative
TGFB1I1	0.075859	negative
PTGIR	0.07584	negative
TRO	0.075794	negative
NCF2	0.07578	negative
ACTA2	0.075706	negative
MAPK10	0.075702	negative
ZNF250	0.075691	negative
ZNF7	0.075691	negative
PFN1	0.07566	negative
MYCT1	0.075635	negative
LTA	0.075583	negative
MMRN2	0.075538	negative
MAP3K12	0.075533	negative
COL10A1	0.075433	negative
ARMC1	0.075371	negative
ERG	0.075333	negative
TM6SF1	0.075299	negative
RERG	0.075203	negative
PODN	0.075069	negative
DKK3	0.075046	negative
ATP6V1B2	0.075038	negative
SHARPIN	0.075022	negative
CDK3	0.075006	negative
HSPA12B	0.074944	negative
NRP2	0.074939	negative
KCNMA1	0.074935	negative
TRPS1	0.074895	negative
STON1	0.074806	negative
ADAMTS4	0.07476	negative
RPS29	0.074624	negative
HMCN1	0.074603	negative
PTEN	0.074571	negative
PTENP1	0.074571	negative
SPOCK2	0.074547	negative
FERMT2	0.074506	negative
ACAP1	0.074478	negative
ZNF696	0.074438	negative
PA2G4P4	0.074193	negative
MIR155HG	0.074189	negative
ADAP2	0.074178	negative
BCL2A1	0.074168	negative
MMP25	0.074115	negative
COPS5	0.074076	negative
RGS4	0.074013	negative
SPARCL1	0.074007	negative
C6orf123	0.073984	negative
CHRD	0.073879	negative
BIN2	0.073835	negative
DNAJB5	0.073807	negative
FAM58A	0.073778	negative
UBE2N	0.073774	negative
SELL	0.073694	negative
LILRB3	0.073662	negative
RAMP3	0.07362	negative
VEGFC	0.07361	negative
SLC24A3	0.073599	negative
ZNF135	0.073481	negative
PA2G4	0.07342	negative
CYYR1	0.073373	negative
CXCL10	0.073332	negative
LGALS1	0.073315	negative
GLT8D2	0.073237	negative
THSD7A	0.073209	negative
DOK3	0.073188	negative
FGF7	0.073068	negative
C17orf53	0.073063	negative
EME1	0.073063	negative
SYDE1	0.073049	negative
MMEL1	0.072975	negative
SPATA17	0.072975	negative
FAM178B	0.072951	negative
PLIN5	0.072894	negative
CD248	0.072771	negative
MYLK	0.072714	negative
IFI44	0.072685	negative
GPR110	0.072639	negative
IL23R	0.072639	negative
ARHGEF15	0.07257	negative
IL21R	0.07251	negative
HOXA2	0.072466	negative
HOXA3	0.072466	negative
IGFBP5	0.072446	negative
IDH3G	0.072344	negative
FGFR1	0.072326	negative
TAGLN	0.07232	negative
CRISPLD2	0.072286	negative
CCR7	0.072264	negative
TNN	0.072222	negative
PRR4	0.07221	negative
RBMS3	0.072174	negative
CNPY4	0.072115	negative
MAVS	0.072012	negative
ITPR1	0.072006	negative
FIBIN	0.071976	negative
HLX	0.071891	negative
CTGF	0.071793	negative
TREM1	0.071771	negative
ANGPT1	0.071704	negative
2019-09-04	0.071661	negative
ECM2	0.071622	negative
BHLHE22	0.071588	negative
ITGB3	0.071582	negative
PPIA	0.071456	negative
ARFGEF2	0.071425	negative
KPNA7	0.071358	negative
CD52	0.07134	negative
CALD1	0.071238	negative
C1orf162	0.071203	negative
ADAMTS3	0.071168	negative
UPK3B	0.071159	negative
SELPLG	0.071121	negative
GTF2E2	0.071085	negative
RSAD2	0.071063	negative
ZEB1	0.070992	negative
POTEE	0.070985	negative
PECAM1	0.070977	negative
CALCRL	0.07096	negative
PABPC5	0.07094	negative
S1PR1	0.070911	negative
NCOA2	0.070907	negative
CDH5	0.070829	negative
SOX17	0.070827	negative
C14orf166	0.070645	negative
DSCC1	0.070635	negative
MTBP	0.070635	negative
NID1	0.0706	negative
FAM127A	0.070531	negative
FAM127B	0.070531	negative
FLNA	0.070435	negative
TSHZ2	0.070403	negative
MGP	0.070394	negative
ANKRD36BP1	0.070367	negative
TCEB1	0.070214	negative
MAP1A	0.07016	negative
PHF20	0.070126	negative
RASSF5	0.070012	negative
ZFYVE1	0.069982	negative
TIE1	0.069944	negative
C8orf59	0.069705	negative
C19orf71	0.069701	negative
PLXNA4	0.069637	negative
PDE1A	0.069624	negative
GFRA1	0.069616	negative
CRISPLD1	0.069548	negative
MYL9	0.069527	negative
UBASH3A	0.0695	negative
ATP2A1	0.069452	negative
LSAMP	0.069436	negative
TMEM47	0.069424	negative
DYSF	0.069349	negative
FAM168A	0.069322	negative
EBF1	0.069292	negative
ZNF542	0.069267	negative
THBS1	0.069253	negative
KIF3B	0.069123	negative
ARHGEF17	0.069117	negative
FAM124B	0.068898	negative
SERINC3	0.068871	negative
EMCN	0.068834	negative
FAM127C	0.068829	negative
LILRA6	0.06875	negative
TUBA1A	0.068633	negative
COL21A1	0.068592	negative
LILRA5	0.068535	negative
GUCY1A3	0.068483	negative
CCL4	0.068437	negative
SCUBE3	0.06843	negative
UCHL1	0.068372	negative
LAYN	0.068364	negative
VWF	0.068285	negative
LHFP	0.06824	negative
ITGA5	0.068231	negative
C1orf35	0.068194	negative
MRPL55	0.068194	negative
TBC1D10C	0.068185	negative
TIMP3	0.068174	negative
MRP63	0.068014	negative
HOPX	0.067847	negative
ZC3H3	0.067823	negative
LOXL4	0.067772	negative
NKG7	0.067725	negative
STAT4	0.067599	negative
FILIP1L	0.06757	negative
GUCY1B3	0.067494	negative
GBP5	0.067462	negative
CD2	0.067439	negative
PRKD1	0.067378	negative
CCDC17	0.067293	negative
SLC23A1	0.067293	negative
UBL4A	0.067288	negative
DFNA5	0.067247	negative
PTPRCAP	0.067196	negative
HOXB7	0.067148	negative
TGDS	0.067111	negative
CYHR1	0.06711	negative
PHLDB2	0.067105	negative
SLIT2	0.067055	negative
ACP5	0.067013	negative
DOK6	0.066943	negative
CPT1C	0.06685	negative
CLEC14A	0.066792	negative
SAMHD1	0.066767	negative
SNRPB	0.066755	negative
UHMK1	0.066727	negative
GGCT	0.066681	negative
RAP2C	0.066616	negative
LRCH2	0.06657	negative
LDB2	0.066559	negative
C12orf68	0.066417	negative
KMO	0.066397	negative
ASB2	0.066271	negative
DSN1	0.066256	negative
E2F1	0.066256	negative
KIAA0020	0.066221	negative
RCL1	0.066221	negative
TATDN1	0.066172	negative
DLC1	0.06611	negative
C17orf82	0.066073	negative
RPL30	0.065955	negative
SNRPF	0.065855	negative
PLA2G7	0.06582	negative
IFIT1	0.065803	negative
CPS1	0.065701	negative
THBD	0.065687	negative
SLA2	0.065684	negative
FNDC4	0.065653	negative
C9orf24	0.065479	negative
CXCL9	0.06542	negative
ZSWIM1	0.065381	negative
TMEM86A	0.065199	negative
ZNF569	0.065175	negative
ZNF570	0.065175	negative
C12orf74	0.065093	negative
TAOK1	0.065059	negative
CUL4B	0.065004	negative
STAG2	0.065004	negative
MAP3K3	0.064928	negative
REST	0.064868	negative
CALHM2	0.064841	negative
S1PR3	0.064737	negative
TLR2	0.064701	negative
YJEFN3	0.064685	negative
RDM1	0.064672	negative
UGT2B7	0.064672	negative
FZD4	0.064653	negative
CETN2	0.064633	negative
USPL1	0.064601	negative
TPP2	0.064552	negative
LNX2	0.064535	negative
CASC5	0.064384	negative
ZNF532	0.064362	negative
PLN	0.064349	negative
ZFHX4	0.064339	negative
HIST1H2BE	0.064306	negative
LEKR1	0.064242	negative
RASL12	0.064066	negative
ECSCR	0.063847	negative
TG	0.063836	negative
KIAA1462	0.06375	negative
ETV3	0.063709	negative
MN1	0.063585	negative
FLT4	0.063567	negative
ELK3	0.063517	negative
KCNJ8	0.063462	negative
PKD2	0.063458	negative
ICT1	0.063416	negative
ADAMTS1	0.063316	negative
CD300C	0.063228	negative
CDK10	0.06322	negative
ACOT1	0.063207	negative
ACOT2	0.063207	negative
HLA-DRB1	0.063198	negative
ABCC9	0.063035	negative
CYTIP	0.062942	negative
LSM5	0.062854	negative
ESAM	0.062826	negative
CD7	0.062818	negative
NEXN	0.062814	negative
MEX3B	0.062771	negative
MYLK2	0.062716	negative
PLCL1	0.062711	negative
SIRPG	0.062665	negative
GJA5	0.062545	negative
RBMS1	0.062535	negative
HIST1H2BG	0.062529	negative
LAG3	0.06246	negative
PTPRM	0.062446	negative
BUD31	0.062364	negative
PQBP1	0.062359	negative
GNG11	0.062338	negative
C18orf32	0.062245	negative
IER3IP1	0.062245	negative
ROBO4	0.061881	negative
TNFRSF18	0.061866	negative
TAL1	0.06182	negative
COPS3	0.061814	negative
PSTPIP1	0.061785	negative
SPACA4	0.061705	negative
PDCD1	0.061691	negative
FGF1	0.061618	negative
SV2A	0.061431	negative
CDCA2	0.061411	negative
IGDCC4	0.06122	negative
KANK3	0.061145	negative
TBXA2R	0.060914	negative
NOVA2	0.060854	negative
USHBP1	0.060836	negative
PTN	0.060694	negative
HOXB5	0.060583	negative
POU5F1	0.060457	negative
2019-03-01	0.060454	negative
MCAM	0.060399	negative
C3orf36	0.060332	negative
NKX3-2	0.060324	negative
CBX3	0.060309	negative
DPYSL3	0.060198	negative
RECK	0.060102	negative
CCL5	0.060046	negative
MRPS23	0.060033	negative
CXorf36	0.05983	negative
ZNF692	0.059758	negative
NOX4	0.059659	negative
SYNPO2	0.059544	negative
PDGFB	0.059526	negative
MFN2	0.059466	negative
MTOR	0.059466	negative
IFI30	0.0593	negative
CAV1	0.059274	negative
ST3GAL6	0.059222	negative
SPSB1	0.058748	negative
ATP5EP2	0.0587	negative
MURC	0.058665	negative
CD72	0.058432	negative
RNF180	0.058258	negative
CD8A	0.058089	negative
NLRC3	0.057989	negative
CXCR6	0.057929	negative
LTBP3	0.057807	negative
ERAL1	0.057745	negative
POLDIP2	0.057745	negative
CD34	0.05773	negative
RAB3IL1	0.057695	negative
FKBP3	0.057663	negative
CORO6	0.057479	negative
CCT2	0.057384	negative
PABPC4L	0.057236	negative
ROBO2	0.057236	negative
CDC123	0.057193	negative
NUDT5	0.057193	negative
ODF3L1	0.057188	negative
BDKRB1	0.057181	negative
BDKRB2	0.057181	negative
GZMA	0.057126	negative
CCNT1	0.057123	negative
PDLIM4	0.057113	negative
GNLY	0.057059	negative
ADAL	0.057052	negative
LCMT2	0.057052	negative
RAB33A	0.056997	negative
PAPPA	0.056934	negative
CLEC5A	0.056826	negative
EXOSC8	0.056723	negative
ARFGEF1	0.056483	negative
UBR5	0.056483	negative
RGS11	0.056416	negative
SCN1B	0.056405	negative
HSF4	0.056352	negative
CIITA	0.056333	negative
ADCY4	0.056188	negative
CD74	0.056182	negative
FMNL3	0.056014	negative
REM1	0.055443	negative
KIAA0247	0.055423	negative
ZFP41	0.055372	negative
LTBP1	0.055283	negative
C3orf67	0.055265	negative
ITIH4	0.055265	negative
CRIP2	0.055193	negative
NCOR1	0.055184	negative
LOXL3	0.05475	negative
INMT	0.054738	negative
NAA10	0.054714	negative
ADAM10	0.05462	negative
RNF111	0.05462	negative
RAPGEF6	0.054572	negative
SUPT16H	0.054569	negative
PALMD	0.054525	negative
VBP1	0.054472	negative
FILIP1	0.05441	negative
NDUFB11	0.054356	negative
SP140	0.054298	negative
GJC1	0.054261	negative
PAMR1	0.054243	negative
RASGRP1	0.054206	negative
DDX58	0.054047	negative
KANK2	0.05376	negative
RBPMS2	0.053744	negative
TYMP	0.053699	negative
CD3D	0.053668	negative
ALG5	0.053562	negative
HLA-DMA	0.053171	negative
CHST3	0.05315	negative
MAP7D1	0.053021	negative
MS4A14	0.052931	negative
SLC7A4	0.052931	negative
EGFLAM	0.052864	negative
GZMH	0.052674	negative
TNC	0.052577	negative
MAP1B	0.052292	negative
NECAB1	0.052215	negative
ZBTB46	0.052193	negative
ASXL2	0.051975	negative
CNTNAP1	0.051926	negative
HSPG2	0.051571	negative
IL18BP	0.051389	negative
SPAG8	0.051365	negative
SLC45A1	0.051358	negative
ARHGAP11B	0.051068	negative
ZNF512B	0.050881	negative
NLGN2	0.050862	negative
NCOA3	0.050819	negative
CSAD	0.050762	negative
HIPK3	0.050746	negative
CCDC59	0.050638	negative
TAF1C	0.050511	negative
PRSS27	0.050326	negative
ZNF382	0.050326	negative
FAIM3	0.050265	negative
ANKFY1	0.050169	negative
FAM167B	0.050048	negative
SOX18	0.049995	negative
IL12RB1	0.04988	negative
FAM26F	0.049709	negative
APOBEC3G	0.049565	negative
HIST2H2AA3	0.049498	negative
HIST2H2BE	0.049498	negative
COX6C	0.049465	negative
UQCRB	0.049465	negative
HSD17B14	0.049411	negative
PRPF8	0.049322	negative
GON4L	0.049223	negative
AGAP4	0.04914	negative
ATP5J	0.04909	negative
ATP5O	0.04909	negative
DOC2A	0.049085	negative
AGAP6	0.049047	negative
GBP4	0.04897	negative
CDCA3	0.04877	negative
TROAP	0.04877	negative
TMEM70	0.048728	negative
AHSA2	0.048635	negative
IFI44L	0.048451	negative
ADAMTS5	0.048444	negative
TIMM22	0.048348	negative
ARFRP1	0.048235	negative
UBE2Q2P1	0.048221	negative
WBP4	0.048137	negative
ZNHIT1	0.04793	negative
BVES	0.047877	negative
CPXM2	0.047713	negative
MYO9A	0.047704	negative
MAB21L2	0.047656	negative
RUVBL2	0.047646	negative
SAMD9L	0.047565	negative
PILRB	0.047493	negative
EIF4E	0.047076	negative
METAP1	0.047076	negative
LPPR4	0.047036	negative
CCR8	0.046815	negative
ZNF208	0.046815	negative
PTPN1	0.046771	negative
ASH1L	0.046766	negative
CYP1B1	0.046746	negative
EBF3	0.046716	negative
AURKAIP1	0.046666	negative
MRPL20	0.046666	negative
MTFR1	0.046465	negative
COX7C	0.046379	negative
HSPB8	0.0463	negative
HLA-DQA2	0.046225	negative
UQCRQ	0.046162	negative
PSMA2	0.045948	negative
GTF2A1	0.045938	negative
RAMP2	0.045933	negative
C1orf54	0.045928	negative
TOMM40	0.045528	negative
ARHGAP11A	0.04552	negative
EXOC3L2	0.045513	negative
RAB4A	0.045417	negative
SPHAR	0.045417	negative
CHRNA3	0.044809	negative
E4F1	0.044776	negative
RHOT2	0.044776	negative
CLEC18A	0.044636	negative
TNFSF12	0.04454	negative
UXT	0.044494	negative
LMTK2	0.044414	negative
TRIM56	0.044414	negative
TIMM17B	0.044274	negative
EXOC5	0.04421	negative
PPP2R5E	0.04421	negative
PRMT1	0.044023	negative
MYH11	0.04383	negative
2019-09-01	0.04379	negative
LSMD1	0.043691	negative
RPL19	0.043656	negative
RPL23	0.043656	negative
B4GALNT1	0.043625	negative
SCNM1	0.043594	negative
VPS72	0.043594	negative
KCNJ15	0.043589	negative
BTBD7	0.043472	negative
TRIP11	0.043472	negative
GSS	0.043456	negative
HSFX2	0.043151	negative
TMEM185A	0.043151	negative
HPX	0.04314	negative
ZNF227	0.043072	negative
ZNF230	0.043072	negative
VAMP5	0.043069	negative
CXCL16	0.042591	negative
ZMYND15	0.042591	negative
KIAA0754	0.042517	negative
MX1	0.042452	negative
AQR	0.042283	negative
ZNF770	0.042283	negative
MMP11	0.042083	negative
ZNF789	0.04186	negative
HLA-DQB1	0.041858	negative
AREG	0.041853	negative
EREG	0.041853	negative
GBP1	0.041838	negative
TRAPPC2P1	0.041786	negative
ZNF547	0.041786	negative
LAT2	0.041639	negative
WDHD1	0.041573	negative
TNKS	0.041263	negative
LRCH3	0.041147	negative
RPS17	0.041107	negative
CLPP	0.040935	negative
MRPL4	0.040935	negative
APOL3	0.040881	negative
TIPIN	0.040838	negative
ZWILCH	0.040838	negative
EXOSC3	0.040682	negative
TOMM5	0.040682	negative
PCDHB10	0.040653	negative
PCDHB9	0.040653	negative
PARP4	0.040519	negative
C16orf13	0.040481	negative
COMMD5	0.040365	negative
UNC5B	0.039717	negative
OLFML2A	0.039666	negative
LIMD2	0.039665	negative
ANKRD23	0.039644	negative
YTHDF3	0.039573	negative
RPL4	0.039558	negative
CACNA1H	0.039223	negative
UBE2L6	0.039179	negative
CD274	0.039118	negative
PCNA	0.03895	negative
HSPB7	0.038921	negative
BIN3	0.038766	negative
WASH7P	0.038762	negative
AKAP12	0.038689	negative
GTF2IRD2	0.03867	negative
ITGB1BP2	0.038598	negative
RPS24	0.038542	negative
PMP22	0.038516	negative
CD22	0.038282	negative
OAS2	0.038009	negative
IFIT2	0.037966	negative
C9orf43	0.037885	negative
UBXN7	0.037801	negative
UBE2M	0.037533	negative
UBE2MP1	0.037533	negative
TCHH	0.037524	negative
TTC25	0.037524	negative
LTB	0.03745	negative
TBCA	0.037242	negative
CHCHD2	0.037007	negative
KIF4A	0.036934	negative
CCNL2	0.036876	negative
APOBEC3D	0.036799	negative
APOBEC3F	0.036799	negative
RAB8B	0.036545	negative
IFIT3	0.03643	negative
CCL3	0.036376	negative
ARL4C	0.03635	negative
PSMB6	0.036348	negative
C4orf36	0.036343	negative
DPY30	0.03622	negative
SF3B14	0.03622	negative
CENPI	0.035977	negative
HINT1	0.035638	negative
HLA-DQB2	0.035583	negative
GTF2IRD2B	0.035438	negative
CTSW	0.035272	negative
ZBTB32	0.035272	negative
MYL12B	0.035262	negative
C11orf48	0.03503	negative
C11orf83	0.03503	negative
MIAT	0.034895	negative
RPL37	0.034893	negative
ARMCX3	0.034634	negative
ARMCX6	0.034634	negative
MRPL32	0.03456	negative
GJA9	0.034526	negative
PCDHB18	0.034453	negative
RTN4RL2	0.034453	negative
RAD54L2	0.034405	negative
C1QBP	0.034301	negative
DLG4	0.034291	negative
CD6	0.034263	negative
TRIM35	0.034092	negative
DDI2	0.034074	negative
HOXA11	0.034066	negative
NPR2	0.034046	negative
PPIAL4G	0.033804	negative
C1QTNF6	0.033792	negative
TAF1	0.033659	negative
TAF1L	0.033659	negative
CXCL1	0.033621	negative
CDK8	0.033409	negative
SAMD9	0.033356	negative
CNN1	0.033338	negative
IGBP1	0.033229	negative
RPL10	0.033229	negative
NACA	0.033219	negative
NACAP1	0.033219	negative
KIF4B	0.032995	negative
FBXO43	0.03278	negative
ZNF767	0.032709	negative
CDKN3	0.032629	negative
CHRNE	0.032413	negative
DYNC1I1	0.032413	negative
LYPLA1	0.032387	negative
TMEM68	0.032387	negative
SVEP1	0.032306	negative
GTF2IRD2P1	0.032171	negative
FUT3	0.032161	negative
FUT6	0.032161	negative
H3F3B	0.032126	negative
H3F3C	0.032126	negative
JPH2	0.031967	negative
DZIP1L	0.03189	negative
RPL37A	0.0318	negative
FAT2	0.03178	negative
SFRP1	0.03178	negative
BTF3	0.031492	negative
CXCL2	0.031466	negative
LTB4R	0.0313	negative
LTB4R2	0.0313	negative
TACC3	0.031278	negative
WHSC1	0.031278	negative
CHKB-CPT1B	0.031156	negative
P2RY6	0.031137	negative
EBF4	0.031018	negative
S1PR4	0.030962	negative
DLGAP5	0.030178	negative
POLE2	0.030157	negative
RPS7	0.030098	negative
S100A8	0.030042	negative
PRKCDBP	0.029901	negative
POLR2K	0.029792	negative
TGFBRAP1	0.029737	negative
CCNA2	0.029736	negative
H2AFZ	0.029736	negative
ALDH1L1	0.029443	negative
P2RY11	0.029443	negative
EEF1D	0.029381	negative
RPL8	0.029381	negative
LAMB2	0.029205	negative
BUB1B	0.029135	negative
ESCO2	0.028982	negative
PPIB	0.028881	negative
SNX22	0.028881	negative
PSMD10	0.028696	negative
PHYHD1	0.028604	negative
RGS1	0.02842	negative
HSD17B6	0.0283	negative
MAP6	0.028276	negative
GLIPR2	0.028252	negative
KCNMB1	0.027998	negative
REL	0.027796	negative
CSNK1G1	0.027692	negative
ZNF609	0.027692	negative
XAF1	0.027479	negative
TTBK2	0.027398	negative
HTR2B	0.027259	negative
PSD	0.027173	negative
ANXA2P1	0.027123	negative
PPP1R2	0.026969	negative
PPP1R2P3	0.026969	negative
RPL31	0.026892	negative
TBC1D3	0.026681	negative
TBC1D3B	0.026681	negative
AKAP13	0.02655	negative
FAM193B	0.026449	negative
RPS27A	0.026382	negative
ANXA2P2	0.026377	negative
CXCL3	0.02633	negative
HLA-DRB5	0.025895	negative
ARHGEF11	0.025894	negative
ZNF687	0.025894	negative
MRPL42	0.025729	negative
CARKD	0.025428	negative
RPS11	0.025396	negative
PBK	0.025275	negative
CABP7	0.025254	negative
FSCN2	0.025254	negative
RAD51	0.025127	negative
RPL13AP20	0.024878	negative
CHN1	0.024875	negative
ANXA2	0.024841	negative
ERC1	0.024083	negative
KDM5A	0.024083	negative
ZNF253	0.024064	negative
ZNF708	0.024064	negative
WNT2	0.023778	negative
SLC2A14	0.023777	negative
SLC2A3	0.023777	negative
ZCCHC9	0.023718	negative
FLT1	0.02368	negative
RPLP1	0.023604	negative
ZNF443	0.023494	negative
ZNF799	0.023494	negative
BTN3A3	0.023455	negative
ELOVL2	0.023429	negative
ST6GALNAC5	0.023429	negative
JAZF1	0.0234	negative
OIP5	0.023122	negative
PCDHB5	0.022826	negative
LATS1	0.022708	negative
LENG8	0.022674	negative
RPLP2	0.022547	negative
STAR	0.022474	negative
TAS2R5	0.022474	negative
MACF1	0.022449	negative
HLA-B	0.022265	negative
RASIP1	0.022054	negative
RPL27A	0.021996	negative
RPL13A	0.021902	negative
HCP5	0.02138	negative
TTLL3	0.020687	negative
STRN	0.020557	negative
CPT1B	0.020401	negative
HLA-C	0.019954	negative
NSA2	0.019266	negative
ZNF154	0.019256	negative
MAGEH1	0.019139	negative
HOXB13	0.018867	negative
[truncated: 82 more rows]

## Sheet: HNSC
gene	avg. ΔPCC	label
BARX2	0.209367	positive
CYP2J2	0.209367	positive
ZNF135	0.164774	positive
PPFIA1	0.156533	positive
PARL	0.14337	positive
FADD	0.1425	positive
COBL	0.138105	positive
CST6	0.138105	positive
ORAOV1	0.134979	positive
XPO7	0.131989	positive
SH3BGRL2	0.129484	positive
KIAA0196	0.12547	positive
TAF2	0.12547	positive
ZNF568	0.122984	positive
PRKAR2A	0.122206	positive
MTBP	0.122098	positive
MANSC1	0.121678	positive
RAD21	0.121596	positive
CTTN	0.121595	positive
QRICH1	0.121517	positive
HSF1	0.121318	positive
PPARG	0.120891	positive
CNOT7	0.120061	positive
CGNL1	0.118808	positive
GIPC2	0.118353	positive
WISP1	0.117075	positive
ALKBH1	0.115771	positive
SNW1	0.115771	positive
ATAD2	0.115473	positive
IL6ST	0.114668	positive
STT3B	0.114174	positive
FAM189A2	0.113019	positive
ZNF281	0.112825	positive
DCTN6	0.112671	positive
PPP2CB	0.112671	positive
ZNF433	0.111942	positive
LRRK2	0.110901	positive
ATE1	0.109447	positive
ZNF880	0.108875	positive
RBBP5	0.108753	positive
GULP1	0.108139	positive
ZNF570	0.107936	positive
CYP4X1	0.107683	positive
SAMD12	0.107497	positive
C3orf14	0.107412	positive
HIPK3	0.106594	positive
ZNF470	0.105248	positive
GALNT5	0.105226	positive
ZNF790	0.104815	positive
PCDHGB7	0.104506	positive
MATN3	0.103801	positive
MRPL47	0.103447	positive
RASSF9	0.103434	positive
RNF180	0.10303	positive
TMEM220	0.102366	positive
DVL3	0.102346	positive
BEX2	0.101448	positive
HMGA2	0.101033	positive
IL33	0.100222	positive
CYP7B1	0.100198	positive
TGM3	0.100124	positive
MIPOL1	0.100017	positive
ACSM3	0.09986	positive
ZNF420	0.099855	positive
MAOB	0.099735	positive
CCNT1	0.099479	positive
GTF3C3	0.0991	positive
SF3B1	0.0991	positive
PPP4R2	0.098647	positive
TMEM200B	0.098364	positive
ZNF701	0.098232	positive
ANKRD6	0.098193	positive
RSPRY1	0.097715	positive
ZNF626	0.097648	positive
ZNF569	0.097472	positive
PIPSL	0.097394	positive
RNF165	0.097357	positive
DOC2B	0.096952	positive
GK3P	0.096725	positive
GCNT2	0.09668	positive
KHDC1	0.096449	positive
SPIN3	0.096271	positive
ZNF585B	0.096186	positive
ERN1	0.096025	positive
UHMK1	0.096016	positive
DOCK3	0.095972	positive
WHSC1L1	0.095416	positive
VEGFC	0.09541	positive
ZNF699	0.095279	positive
RND2	0.095161	positive
SYDE2	0.095103	positive
SCIN	0.0949	positive
ZNF93	0.094532	positive
DPP8	0.094313	positive
MAP2K6	0.093943	positive
ZNF468	0.0938	positive
SYNGR3	0.09362	positive
KLHDC10	0.093536	positive
SLC16A6	0.093466	positive
POLR2H	0.093301	positive
TGFBRAP1	0.093206	positive
ZFP28	0.093141	positive
WBP11P1	0.09303	positive
FAM149A	0.092925	positive
ZNF788	0.092867	positive
USP12	0.092866	positive
IRF7	0.092839	positive
FBXO17	0.09236	positive
RGS11	0.092217	positive
C5	0.092181	positive
KRIT1	0.092151	positive
LIMS1	0.092026	negative
KATNAL2	0.091913	negative
DDI2	0.091805	negative
CLEC12A	0.091767	negative
CNTNAP3	0.091415	negative
SCN9A	0.09138	negative
WDR82	0.091099	negative
FOXS1	0.090794	negative
EVC2	0.090514	negative
SLC38A7	0.090502	negative
MSMP	0.090237	negative
SLC27A2	0.090217	negative
RAD54L2	0.090141	negative
ZNF430	0.090008	negative
BAG4	0.089936	negative
ZNF287	0.089923	negative
TMIE	0.08982	negative
ZC4H2	0.089805	negative
C9orf129	0.089777	negative
ZNF681	0.08973	negative
SHPRH	0.089691	negative
KIAA0754	0.089607	negative
IPCEF1	0.089247	negative
ZNF597	0.089011	negative
SHOX2	0.088928	negative
SORBS1	0.088845	negative
AOX1	0.088729	negative
ZNF611	0.088689	negative
ZNF415	0.088493	negative
CTAGE1	0.088456	negative
PAX6	0.088447	negative
NT5M	0.088368	negative
ADAM23	0.088225	negative
ZNF345	0.088219	negative
ZNF737	0.088198	negative
ZNF280C	0.088061	negative
LGR6	0.088024	negative
ATF2	0.087906	negative
PUF60	0.087639	negative
PAFAH1B2	0.087618	negative
STAG3	0.087502	negative
CCDC152	0.087406	negative
NHLRC2	0.087286	negative
PRDM11	0.087263	negative
RASSF3	0.087118	negative
C10orf55	0.087029	negative
RAPGEF6	0.087017	negative
HIST1H3H	0.086995	negative
TRIM6	0.086882	negative
COL22A1	0.086834	negative
MAPK8	0.086772	negative
SERTAD4	0.086746	negative
HAAO	0.086671	negative
TTC37	0.08644	negative
ZSWIM5	0.086403	negative
PRICKLE4	0.086291	negative
ZNF583	0.086223	negative
SLC30A6	0.086167	negative
AKAP3	0.086129	negative
N4BP2	0.086121	negative
RSBN1	0.086119	negative
AKAP9	0.086113	negative
ETV3	0.086096	negative
2019-03-08	0.085962	negative
CNGA1	0.085925	negative
SLC22A20	0.085896	negative
AFF4	0.085892	negative
COL21A1	0.085642	negative
TLR3	0.08546	negative
ZNF43	0.085346	negative
DMC1	0.085308	negative
SECISBP2L	0.085185	negative
FMO1	0.085156	negative
DHX33	0.085104	negative
CCDC87	0.084925	negative
KCNG1	0.084864	negative
TACR2	0.084775	negative
SYCP2	0.084677	negative
KCTD20	0.08455	negative
ZCWPW2	0.0845	negative
CLOCK	0.084286	negative
C11orf63	0.084211	negative
ARMCX6	0.084033	negative
SPTLC3	0.083989	negative
ANKIB1	0.083868	negative
CX3CR1	0.08372	negative
PPTC7	0.083598	negative
ZNF132	0.083571	negative
SETD2	0.083547	negative
AS3MT	0.083458	negative
OSBPL8	0.083324	negative
HAP1	0.083269	negative
ZNF300	0.083044	negative
SLAIN1	0.082852	negative
IL7	0.082681	negative
NR2C2	0.08267	negative
ZNF443	0.082642	negative
ZNF148	0.082632	negative
SLIT2	0.082622	negative
LRFN1	0.082615	negative
CELF6	0.082588	negative
ZNF100	0.082456	negative
ADAMTS6	0.082439	negative
ZNF879	0.082422	negative
PPARGC1B	0.082412	negative
ZNF844	0.082403	negative
KCNQ1OT1	0.082276	negative
UNC5CL	0.082198	negative
NCOA2	0.082196	negative
PLAG1	0.082096	negative
ROCK2	0.082083	negative
P2RY13	0.082	negative
ZNF571	0.081946	negative
TAF1L	0.081916	negative
COL4A6	0.08184	negative
RTN4RL1	0.08184	negative
MNS1	0.081749	negative
CLDN11	0.081678	negative
YPEL4	0.081678	negative
GNA14	0.081645	negative
PIK3CA	0.081504	negative
DISP1	0.081446	negative
SLC7A2	0.081418	negative
ZNF791	0.081365	negative
PLAC9	0.08134	negative
CSPG5	0.081221	negative
GTF2A1	0.08111	negative
OPA1	0.08096	negative
PAK2	0.08096	negative
DGKG	0.08083	negative
N4BP2L1	0.080811	negative
LCOR	0.080787	negative
ZNF442	0.080771	negative
COL24A1	0.080599	negative
MGAT5	0.080553	negative
ZNF461	0.080528	negative
TNIK	0.080332	negative
IQCA1	0.0803	negative
SBNO1	0.08022	negative
ESR2	0.080216	negative
CNIH3	0.080207	negative
IL7R	0.080189	negative
ADAMTS2	0.080075	negative
REST	0.080051	negative
LATS1	0.079942	negative
WBSCR17	0.079941	negative
PIK3R4	0.079911	negative
MEI1	0.079873	negative
BEND6	0.079844	negative
C5orf34	0.079784	negative
PRR11	0.079779	negative
MASP1	0.079764	negative
TNPO3	0.079685	negative
ASB9	0.079533	negative
ALX3	0.079527	negative
MYO9A	0.079498	negative
PSMB4	0.079481	negative
C10orf118	0.079467	negative
TLR6	0.079414	negative
LEPROT	0.079332	negative
DIRAS3	0.079313	negative
L3MBTL4	0.079279	negative
ACOX2	0.079172	negative
ZNF177	0.078901	negative
SEMA5B	0.07884	negative
KIAA1958	0.078819	negative
ZNF713	0.078796	negative
SPIN2B	0.078788	negative
LRRC58	0.078733	negative
VPS37D	0.078698	negative
MAMDC2	0.078588	negative
SLC2A10	0.078579	negative
AMIGO1	0.078557	negative
MPZ	0.078418	negative
LNPEP	0.078413	negative
PDCD1LG2	0.078413	negative
ZNF124	0.078406	negative
ZFP37	0.078324	negative
KCNAB1	0.078277	negative
CES3	0.078198	negative
TAS1R3	0.078085	negative
KIAA1107	0.077945	negative
TRPC4	0.077885	negative
SALL2	0.077793	negative
DAGLA	0.077708	negative
HNF1A	0.077638	negative
CCR2	0.077635	negative
LSAMP	0.077619	negative
CDYL2	0.077522	negative
TAS2R20	0.077461	negative
C10orf25	0.077459	negative
MAGEE1	0.07745	negative
ZNF439	0.077435	negative
NR3C2	0.077434	negative
ZNF284	0.077363	negative
KRT23	0.077337	negative
ZNF253	0.077231	negative
ITPRIPL1	0.077213	negative
ZBTB20	0.077158	negative
AIFM3	0.077099	negative
WASF3	0.076782	negative
RGAG4	0.076753	negative
ZNF615	0.076693	negative
DPM2	0.076672	negative
ASXL2	0.076609	negative
FER1L4	0.076584	negative
ARHGAP24	0.076465	negative
RIF1	0.076427	negative
LMTK2	0.076287	negative
IGF1	0.076192	negative
ANKRD36BP1	0.076102	negative
JAKMIP2	0.07601	negative
IDE	0.075957	negative
KCNIP4	0.075855	negative
TMF1	0.075813	negative
ARHGAP11B	0.075812	negative
RPL13P5	0.075798	negative
C8orf37	0.07566	negative
ANO2	0.075625	negative
XK	0.075564	negative
SERINC5	0.075454	negative
HECTD2	0.075431	negative
FABP4	0.07543	negative
APOBEC3D	0.075421	negative
ZNF763	0.075406	negative
ZNF239	0.075379	negative
GKAP1	0.07537	negative
FGF2	0.07531	negative
MYSM1	0.075283	negative
PPIL6	0.07527	negative
SLFN12L	0.075232	negative
AGAP5	0.075164	negative
SLC26A1	0.075146	negative
RAB33A	0.074955	negative
DEFB1	0.074903	negative
CKAP5	0.074786	negative
NUP160	0.074786	negative
DHRS2	0.074746	negative
OSR1	0.074727	negative
SLC2A13	0.074696	negative
TG	0.074661	negative
KIRREL	0.074614	negative
ARL10	0.074551	negative
LOXL3	0.074523	negative
RERG	0.074517	negative
ZDHHC20	0.074455	negative
SNX20	0.074412	negative
ZBTB37	0.074365	negative
MAN2A1	0.074281	negative
RAI2	0.074249	negative
TLL1	0.074233	negative
SEMA4G	0.074227	negative
KBTBD11	0.074205	negative
PRRT2	0.074198	negative
DDX26B	0.074142	negative
ABCA10	0.074115	negative
NLGN4X	0.074108	negative
AGAP8	0.074032	negative
ACBD7	0.074005	negative
EPC1	0.073996	negative
CXCR2	0.073933	negative
RBMS3	0.073888	negative
CEP290	0.07388	negative
ILDR1	0.073851	negative
RUNDC3B	0.073823	negative
BEGAIN	0.073728	negative
HOXD1	0.073646	negative
PCSK4	0.073556	negative
ZNF30	0.073479	negative
ZNF619	0.073469	negative
BZRAP1	0.073437	negative
PIK3CG	0.073391	negative
B4GALNT4	0.073381	negative
RNF128	0.073323	negative
KIT	0.073317	negative
BMS1P5	0.073294	negative
FAM161B	0.07317	negative
RASA2	0.073037	negative
TAOK1	0.073032	negative
KDM4C	0.072852	negative
GPRASP1	0.07279	negative
FGF7	0.07271	negative
SCUBE2	0.072689	negative
ZNF658	0.072668	negative
AVIL	0.072655	negative
ZNF175	0.072655	negative
CACNA2D3	0.072622	negative
CTCFL	0.072546	negative
PLGLB2	0.072537	negative
PSMB7	0.07246	negative
VPS28	0.072362	negative
RASSF6	0.072338	negative
TRIL	0.072329	negative
TCEAL7	0.072296	negative
FAM161A	0.072289	negative
TOR1AIP2	0.072204	negative
ITK	0.072202	negative
KIAA1377	0.072195	negative
TMEM200A	0.072168	negative
PTPRD	0.072165	negative
FAM81A	0.072108	negative
RHBDL3	0.072074	negative
SEPT7P2	0.072047	negative
KDM3B	0.072027	negative
TMEM56	0.072018	negative
SIRT6	0.071975	negative
ZNF547	0.071917	negative
BRMS1	0.071845	negative
STRN	0.071841	negative
DGCR5	0.071752	negative
CHDH	0.071715	negative
KIAA1211	0.071569	negative
ZNF519	0.071534	negative
ZNF774	0.071531	negative
USP14	0.071478	negative
YES1	0.071478	negative
LRP5L	0.071468	negative
FAM115A	0.071467	negative
DNM3	0.071441	negative
SHC3	0.071401	negative
C11orf65	0.071349	negative
TRPC1	0.071296	negative
APBA1	0.071294	negative
WNT2B	0.071292	negative
JAM2	0.071257	negative
C2orf88	0.071253	negative
CLSTN2	0.071204	negative
C17orf104	0.0712	negative
MAP3K2	0.071195	negative
TMEM156	0.071193	negative
SFMBT2	0.071069	negative
ADHFE1	0.071063	negative
GXYLT2	0.071046	negative
SLIT3	0.071038	negative
PIK3C2A	0.071007	negative
KLHDC1	0.07095	negative
GPR137C	0.070921	negative
NEFH	0.070856	negative
DPYSL4	0.070842	negative
PDE1A	0.070834	negative
ADAMTS3	0.070811	negative
CENPI	0.070758	negative
TNKS	0.070688	negative
CACNA2D2	0.070671	negative
LPPR4	0.070666	negative
PMFBP1	0.070628	negative
KIAA1045	0.070515	negative
CEP97	0.070497	negative
SP3	0.070451	negative
ADAM17	0.070421	negative
RAPGEF4	0.07039	negative
OR51E1	0.070353	negative
MED13L	0.07023	negative
PLCXD2	0.070228	negative
GPRC5B	0.07021	negative
TUBAL3	0.070209	negative
ANKRD2	0.070078	negative
DCLK3	0.070057	negative
ADAM10	0.069967	negative
TUBB2B	0.069939	negative
ACRBP	0.069929	negative
STAG3L2	0.069928	negative
ZNF678	0.069928	negative
LCA5	0.06983	negative
KIAA2018	0.069805	negative
ELK3	0.069785	negative
RIPK3	0.069764	negative
PLXNC1	0.069755	negative
LRCH2	0.069748	negative
LRRN3	0.069686	negative
ZSCAN12	0.069668	negative
ARHGAP6	0.069655	negative
FZD8	0.069619	negative
GPR37	0.069527	negative
YIF1A	0.069523	negative
CCDC73	0.069487	negative
POU2AF1	0.069483	negative
EDF1	0.06945	negative
DCP1A	0.069361	negative
AKAP5	0.069343	negative
KIAA2026	0.069262	negative
RRN3P2	0.069147	negative
CD69	0.069082	negative
ZNF860	0.069064	negative
ASH1L	0.069027	negative
ZNF620	0.069012	negative
BANK1	0.069004	negative
EPHA3	0.068976	negative
GYG2	0.068822	negative
DEPDC4	0.068791	negative
RGPD3	0.068755	negative
POTEE	0.068744	negative
SLC5A1	0.068721	negative
MPP2	0.068632	negative
C19orf26	0.068587	negative
GNAZ	0.068547	negative
SLC13A3	0.068517	negative
CHRFAM7A	0.068479	negative
GLUD2	0.068478	negative
NAIP	0.068474	negative
DNAJC13	0.068425	negative
PDZD8	0.068415	negative
ADAM28	0.068339	negative
MAP9	0.068308	negative
CDC14A	0.068288	negative
NLRC4	0.068285	negative
PLXNA4	0.06826	negative
RBM27	0.068216	negative
FGFBP3	0.068165	negative
CAPS2	0.068158	negative
FCGR2C	0.068111	negative
ATXN7	0.068086	negative
ISG15	0.068034	negative
MYLK4	0.068026	negative
FNIP2	0.068025	negative
DDR2	0.068011	negative
CDH6	0.067982	negative
GRM2	0.067978	negative
VASH2	0.067946	negative
FMO3	0.067867	negative
PSMC1	0.06784	negative
CLCN4	0.067835	negative
TMEM133	0.067832	negative
CMTM8	0.067825	negative
DCLK1	0.067791	negative
CYP3A5	0.067782	negative
TSPAN12	0.067752	negative
GPR171	0.067731	negative
NLRC3	0.067728	negative
TNFRSF11B	0.067671	negative
DYNC2H1	0.067656	negative
ABCG2	0.067631	negative
PI4KAP2	0.067626	negative
HMMR	0.067569	negative
ZNF827	0.067543	negative
C3orf70	0.067506	negative
IL31RA	0.067505	negative
FOXA1	0.067481	negative
SRPK3	0.067481	negative
DTNA	0.067459	negative
GPC3	0.067337	negative
HIST1H2AE	0.067296	negative
UBE2M	0.067237	negative
BTBD19	0.067167	negative
MFAP3L	0.06713	negative
LILRA2	0.067117	negative
RSC1A1	0.067113	negative
GPR113	0.067104	negative
PCDHB15	0.066968	negative
LRMP	0.066962	negative
TSPAN2	0.066955	negative
KDM4D	0.06691	negative
GJD3	0.066894	negative
PHC3	0.066891	negative
NBPF3	0.066865	negative
CBLN3	0.066822	negative
KCNH2	0.066819	negative
PDAP1	0.066751	negative
NPTXR	0.066673	negative
SIDT1	0.066624	negative
SHISA2	0.066582	negative
C4orf36	0.066553	negative
STAG3L1	0.066506	negative
GPR85	0.06649	negative
SERHL2	0.066472	negative
THBS4	0.066443	negative
RC3H2	0.06644	negative
CLIC5	0.066329	negative
SIRPB2	0.066287	negative
ITGA9	0.066268	negative
FKBP7	0.06625	negative
CACNA2D4	0.066141	negative
RALGAPA2	0.066083	negative
AGT	0.066071	negative
USP6	0.066066	negative
PRDM8	0.066037	negative
PDE10A	0.066022	negative
GIMAP7	0.066003	negative
CASP8AP2	0.065979	negative
TRIM52	0.065975	negative
TSTD2	0.065946	negative
SLC25A34	0.065928	negative
PTGER2	0.065916	negative
FMO5	0.065857	negative
TEK	0.065829	negative
SLC16A4	0.065819	negative
KIF27	0.065799	negative
INE1	0.065735	negative
C9orf41	0.065728	negative
EP300	0.065658	negative
WSCD1	0.065634	negative
RGS18	0.06558	negative
MERTK	0.065571	negative
ITM2A	0.065447	negative
CD79A	0.065371	negative
FAM131B	0.065355	negative
ZNF487	0.065281	negative
ZNF441	0.065174	negative
C15orf27	0.065088	negative
ARHGAP42	0.065063	negative
IRAK1BP1	0.065025	negative
SLC17A7	0.06501	negative
STOX2	0.064942	negative
TUBB1	0.064917	negative
HIPK1	0.064893	negative
LYVE1	0.064858	negative
MPDZ	0.064828	negative
ADNP	0.064827	negative
FUT3	0.064827	negative
PIK3R6	0.064827	negative
LHX6	0.06474	negative
CDKL1	0.06473	negative
FIBIN	0.064661	negative
ST6GALNAC3	0.064636	negative
MDN1	0.064603	negative
KIAA1024	0.064527	negative
CALB2	0.064511	negative
TCEAL6	0.064476	negative
COLQ	0.064441	negative
COL5A3	0.064412	negative
NPTX2	0.064381	negative
FOXF1	0.064378	negative
GGN	0.06437	negative
C1orf35	0.064364	negative
FAM186B	0.064306	negative
IFI27	0.064299	negative
PKD1L1	0.064238	negative
MORF4	0.064173	negative
CASC5	0.064132	negative
2019-03-01	0.064124	negative
EXOC6B	0.064056	negative
KIDINS220	0.064048	negative
MYCN	0.064044	negative
IPMK	0.063997	negative
ZNF800	0.063986	negative
PRKD1	0.063957	negative
ABCA6	0.063953	negative
ATXN1L	0.063945	negative
DCUN1D1	0.063898	negative
PBRM1	0.063829	negative
PIWIL4	0.063781	negative
PTGFR	0.063685	negative
RDH16	0.063672	negative
ADORA3	0.063658	negative
CHAC2	0.063649	negative
TTC30B	0.063639	negative
PTPN11	0.063631	negative
LTK	0.063614	negative
ACTL6A	0.063599	negative
ZNF69	0.063593	negative
GSTM5	0.063449	negative
TTLL7	0.06343	negative
HECTD1	0.063412	negative
KLRK1	0.063363	negative
RYR3	0.063348	negative
IFIT1	0.063253	negative
BMP6	0.06322	negative
ZNF671	0.063142	negative
SON	0.063072	negative
SHARPIN	0.063056	negative
PSMD4	0.063003	negative
PGAM2	0.063	negative
ZBTB11	0.062871	negative
LOH12CR2	0.062839	negative
HAUS8	0.062818	negative
RNASEH2A	0.062818	negative
TBX21	0.062804	negative
ASB14	0.062792	negative
RASGRF1	0.062782	negative
ENOX1	0.062765	negative
ATP1A3	0.062746	negative
LIPH	0.062696	negative
NSUN5P2	0.062654	negative
SPATA17	0.062616	negative
FAM110B	0.062488	negative
RFX3	0.062416	negative
GRID1	0.062414	negative
PTPRO	0.062376	negative
GIMAP6	0.062373	negative
KAZALD1	0.062304	negative
HBB	0.062126	negative
ZNF154	0.062087	negative
KLHL31	0.062029	negative
ZNF792	0.062011	negative
ATP8B4	0.062009	negative
MGAT5B	0.061975	negative
HSF4	0.061966	negative
SLC2A14	0.061965	negative
IFI6	0.061945	negative
SGCE	0.061945	negative
FAT4	0.06187	negative
GPR89B	0.061853	negative
COX7C	0.061802	negative
TBCA	0.061802	negative
SSSCA1	0.06166	negative
ANGPT1	0.061518	negative
ZNF347	0.061412	negative
THNSL2	0.061349	negative
LRP2BP	0.061296	negative
LRRN2	0.061274	negative
MX1	0.061084	negative
GTF2I	0.061071	negative
SCYL2	0.060979	negative
C10orf35	0.060949	negative
ANKRD34A	0.060926	negative
ZFR	0.060904	negative
EDNRB	0.060869	negative
GPATCH8	0.060741	negative
RRN3P1	0.06074	negative
ZNF639	0.060739	negative
ADAMTSL1	0.060706	negative
GLDN	0.060619	negative
RECK	0.060558	negative
CHMP2A	0.060535	negative
RNF157	0.060481	negative
TRIM33	0.060471	negative
KIF5C	0.060355	negative
FAM63B	0.060297	negative
MRPL27	0.060276	negative
C17orf49	0.060237	negative
CEACAM6	0.060192	negative
ASB16	0.060116	negative
RNF111	0.060005	negative
WFDC2	0.059981	negative
TSSC4	0.059971	negative
ZNF41	0.059966	negative
ZNF81	0.059966	negative
NTNG2	0.059913	negative
NR2F1	0.059869	negative
GRAP2	0.059795	negative
STAT2	0.059786	negative
FAM101A	0.059776	negative
LILRB5	0.059775	negative
C11orf35	0.059728	negative
UTP14C	0.059683	negative
GLIS3	0.059611	negative
ZNF19	0.059599	negative
ZNF692	0.059583	negative
VPRBP	0.059525	negative
FAM179A	0.059511	negative
CCDC121	0.059492	negative
UBXN7	0.059445	negative
HEATR5A	0.05941	negative
KLK11	0.059408	negative
TTBK2	0.059353	negative
SHFM1	0.059327	negative
NDUFA13	0.059294	negative
CHD9	0.059285	negative
HOXA3	0.059285	negative
ITGB3	0.059284	negative
DCLK2	0.059282	negative
CCDC94	0.05927	negative
ABCC9	0.059255	negative
SBF2	0.059246	negative
MOB2	0.059218	negative
PCDHB5	0.059218	negative
MRPS12	0.059151	negative
BIRC6	0.058929	negative
IGSF21	0.058832	negative
CD200R1	0.058774	negative
SCNN1G	0.058671	negative
CCDC40	0.058651	negative
ANKAR	0.05865	negative
DNAJC12	0.05853	negative
NTF4	0.058457	negative
CXCL17	0.058343	negative
SLC22A4	0.058295	negative
GCNT4	0.058247	negative
FNDC8	0.058171	negative
GABARAP	0.05816	negative
MED27	0.057901	negative
RNF169	0.057803	negative
REL	0.057758	negative
TMEM150C	0.057754	negative
MMP11	0.057736	negative
PEG10	0.057708	negative
YLPM1	0.057678	negative
MRPL55	0.057663	negative
PSMD13	0.057328	negative
AURKAIP1	0.057273	negative
RASL10B	0.057235	negative
CLEC18A	0.057217	negative
C9orf84	0.0571	negative
FSTL4	0.057088	negative
WAC	0.057072	negative
YME1L1	0.057072	negative
PRDM16	0.056917	negative
TMEM203	0.056813	negative
OAS2	0.056794	negative
RPL32	0.056673	negative
RGPD4	0.056629	negative
RSAD2	0.056443	negative
FSD1L	0.056434	negative
FCGR1A	0.056362	negative
OAS1	0.056245	negative
SNRPD2	0.056149	negative
TXLNB	0.056084	negative
EIF3K	0.056018	negative
ZNF710	0.055886	negative
C22orf26	0.055853	negative
KCND3	0.055719	negative
CYTL1	0.05564	negative
2019-03-06	0.055638	negative
KBTBD7	0.055598	negative
PDPK1	0.05557	negative
TDO2	0.055506	negative
WDR78	0.055396	negative
RNASE7	0.055369	negative
CFL1	0.055323	negative
RAB1B	0.055323	negative
BUD31	0.055218	negative
NIPSNAP3B	0.055182	negative
UEVLD	0.055084	negative
RMI1	0.054997	negative
ENTPD3	0.05497	negative
MAP2K2	0.054925	negative
IFI44L	0.054922	negative
BDP1	0.054917	negative
DDX21	0.054876	negative
SPDYE1	0.054802	negative
KIAA1432	0.054786	negative
GCNT3	0.054778	negative
MGAT4A	0.054738	negative
COMMD4	0.054737	negative
CXCR3	0.05469	negative
ERP27	0.054674	negative
ARL6IP4	0.054667	negative
ZXDA	0.054657	negative
A2ML1	0.05459	negative
IPO7	0.054495	negative
NUP98	0.054495	negative
OVOL2	0.054458	negative
OASL	0.054423	negative
IQGAP1	0.054218	negative
SURF2	0.054196	negative
MRPS2	0.054154	negative
CALML5	0.054068	negative
NACA	0.054013	negative
GRAMD1B	0.053993	negative
GLI1	0.053969	negative
KIAA0895L	0.053879	negative
POLR2J2	0.053867	negative
HERC6	0.053829	negative
ZGLP1	0.053702	negative
MRPS25	0.053681	negative
ZC3H13	0.053671	negative
CCDC64B	0.05366	negative
TP53AIP1	0.053656	negative
P2RY14	0.053549	negative
ZMAT1	0.053517	negative
MRPS11	0.053501	negative
ARFGEF2	0.053493	negative
ANKRD17	0.053474	negative
PSMB3	0.053463	negative
BSN	0.053399	negative
ARHGAP5	0.05333	negative
ULBP1	0.053311	negative
IFIT3	0.053294	negative
SP110	0.05318	negative
CBLC	0.053083	negative
ZKSCAN1	0.053015	negative
PCDHB11	0.052999	negative
C1orf210	0.052971	negative
DLGAP3	0.052953	negative
SNRPC	0.052885	negative
TRIM9	0.052865	negative
ZNF704	0.052852	negative
CASC2	0.052705	negative
SCN3B	0.052696	negative
BNC2	0.052613	negative
NIPBL	0.052494	negative
FFAR2	0.052456	negative
POLR2I	0.052398	negative
AMPH	0.052306	negative
SHANK2	0.052288	negative
WNT3	0.05228	negative
MFRP	0.052274	negative
MX2	0.05226	negative
NEK4	0.052232	negative
LANCL3	0.052084	negative
TNKS2	0.052011	negative
PI15	0.051929	negative
EXOSC4	0.051823	negative
CPSF3L	0.051815	negative
CISD3	0.051812	negative
USP1	0.051649	negative
DPT	0.051527	negative
ZNF429	0.051527	negative
PRKG1	0.051473	negative
SIRT3	0.051453	negative
C1orf204	0.051429	negative
DPY19L3	0.051393	negative
HEATR5B	0.051316	negative
IFI44	0.051311	negative
LSM7	0.051302	negative
DNAJC19	0.051298	negative
NBEAL1	0.051298	negative
NDUFB7	0.051246	negative
PPP1R7	0.051228	negative
FAM72A	0.051135	negative
ATP5J2	0.05113	negative
VSIG1	0.051031	negative
SMARCC1	0.050903	negative
CD28	0.050871	negative
ASPHD1	0.050801	negative
PADI3	0.050796	negative
TNNT2	0.050792	negative
CBL	0.050726	negative
POLK	0.050518	negative
ZFHX4	0.050504	negative
GADD45GIP1	0.050442	negative
DNALI1	0.050373	negative
USH1G	0.050356	negative
RANBP6	0.050258	negative
GDPD1	0.050251	negative
SERPINB3	0.050197	negative
PFDN5	0.050168	negative
FOXE1	0.05012	negative
ARCN1	0.050087	negative
UBE4A	0.050087	negative
GPR135	0.05002	negative
MRPL28	0.050014	negative
IFIH1	0.049977	negative
AP2S1	0.049927	negative
NOSIP	0.049927	negative
ATP5EP2	0.049866	negative
SPATA13	0.04974	negative
FAR2	0.049739	negative
SAMD14	0.049628	negative
MED12L	0.049627	negative
NAALAD2	0.04957	negative
CHCHD2	0.049551	negative
MRPS17	0.049551	negative
LEMD1	0.049471	negative
MBNL3	0.049426	negative
SLC39A2	0.049412	negative
WISP2	0.049338	negative
UBXN1	0.049291	negative
POLR2J	0.049272	negative
VCPIP1	0.049251	negative
YTHDF3	0.049251	negative
ATP5E	0.049224	negative
TIMM13	0.049084	negative
GREM1	0.049074	negative
GPX2	0.049064	negative
SULF1	0.049044	negative
ABCA13	0.04903	negative
NACA2	0.048935	negative
CKMT1B	0.048866	negative
RFXANK	0.048862	negative
RASSF10	0.048766	negative
SNHG12	0.048751	negative
PGP	0.048687	negative
KBTBD4	0.048682	negative
GLTSCR2	0.048672	negative
C19orf43	0.048561	negative
RPS15	0.048551	negative
MYEOV2	0.048519	negative
MRPL41	0.048387	negative
CMPK2	0.048367	negative
SP100	0.04835	negative
MXD3	0.048252	negative
XAF1	0.048242	negative
CXCL11	0.04824	negative
SSNA1	0.048189	negative
OSBPL11	0.048167	negative
ZNF767	0.048164	negative
RNF168	0.048099	negative
PYGM	0.048094	negative
NRIP2	0.047996	negative
SCNM1	0.047994	negative
PLA2G4F	0.047986	negative
COL5A2	0.047949	negative
DTYMK	0.047888	negative
ILKAP	0.047888	negative
FOXP3	0.04787	negative
CYHR1	0.047796	negative
THEM5	0.047733	negative
UQCR11	0.047707	negative
TSNAXIP1	0.047688	negative
MFAP3	0.04767	negative
COL5A1	0.047635	negative
CD80	0.047628	negative
RPL29	0.047594	negative
EXO1	0.047588	negative
UBA52	0.047448	negative
SARNP	0.047431	negative
BCL7C	0.047423	negative
NHP2	0.047415	negative
SULT1A2	0.047411	negative
AKR1C1	0.047362	negative
SPIN1	0.047359	negative
OLR1	0.047263	negative
PLEKHJ1	0.047249	negative
PPP4R4	0.047237	negative
GPR97	0.047153	negative
BLM	0.047152	negative
PPP1R12A	0.047084	negative
SLC6A14	0.046781	negative
RPL15	0.046747	negative
TCEB2	0.046739	negative
OVOL1	0.046714	negative
ZNF469	0.046713	negative
ALOX15B	0.046625	negative
FASTK	0.046578	negative
TMUB1	0.046578	negative
FGL2	0.046513	negative
CKMT1A	0.046467	negative
TRIM22	0.046355	negative
NID2	0.046327	negative
ADAM12	0.046306	negative
KIAA0947	0.046288	negative
ERBB2IP	0.04616	negative
QTRTD1	0.046158	negative
RPL36	0.04609	negative
CCNT2	0.046087	negative
UBXN4	0.046087	negative
SLC4A8	0.046006	negative
COL6A3	0.04593	negative
SLC38A4	0.045921	negative
HSD11B1	0.045911	negative
TMPRSS13	0.045869	negative
PRSS22	0.045768	negative
CCDC124	0.045755	negative
ZNF750	0.045754	negative
GIMAP5	0.045747	negative
ACER2	0.045665	negative
NDUFA2	0.045589	negative
ISLR	0.045489	negative
FA2H	0.045443	negative
C8orf59	0.045433	negative
C19orf24	0.045414	negative
CDK8	0.045326	negative
ALOX12B	0.045312	negative
NSUN5P1	0.045294	negative
SYN1	0.045284	negative
TIGIT	0.045282	negative
CTLA4	0.045273	negative
SSTR2	0.045272	negative
EEF1D	0.045269	negative
PLA2G7	0.045226	negative
CERKL	0.045212	negative
DTL	0.045138	negative
COX6B1	0.045068	negative
COL1A2	0.045034	negative
SPTY2D1	0.044938	negative
IFIT5	0.044928	negative
NDUFA1	0.044908	negative
RPL39	0.044908	negative
HEATR1	0.044875	negative
C11orf48	0.044795	negative
S100A7A	0.044733	negative
EVPLL	0.044729	negative
LIN9	0.044701	negative
UQCRQ	0.04456	negative
STUB1	0.044542	negative
MAP3K13	0.044469	negative
SLC9A3	0.04439	negative
C9orf43	0.044352	negative
ZNF396	0.044352	negative
NBEA	0.044312	negative
CILP2	0.044279	negative
MYH7B	0.044255	negative
POSTN	0.044241	negative
KRT75	0.044215	negative
MRPL23	0.044122	negative
PSMC5	0.044082	negative
TMEM26	0.044033	negative
RPS19	0.043963	negative
CD2	0.043929	negative
ICOS	0.043903	negative
TAP1	0.043874	negative
EPN3	0.043857	negative
UBE2J2	0.043805	negative
KIAA1731	0.043712	negative
MRE11A	0.043712	negative
USP8	0.043651	negative
GON4L	0.043633	negative
FOLH1	0.043562	negative
ZNF837	0.043554	negative
RP1L1	0.043484	negative
REV3L	0.043425	negative
ADAMTS12	0.0433	negative
ATRX	0.043242	negative
C9orf142	0.043123	negative
MRPS34	0.042993	negative
SUSD5	0.042981	negative
NEU3	0.04294	negative
BTF3	0.042911	negative
RPS23	0.042911	negative
FGD2	0.042873	negative
CD3E	0.042872	negative
NUP153	0.042846	negative
AKAP11	0.042826	negative
RBL1	0.042808	negative
CLEC10A	0.042776	negative
SOX8	0.042747	negative
PILRB	0.042623	negative
NACAP1	0.042615	negative
SMC2	0.042537	negative
LTA	0.042455	negative
PIH1D1	0.042451	negative
TRAPPC5	0.042415	negative
FRRS1	0.042376	negative
GRHL2	0.042243	negative
NDUFS7	0.042239	negative
WFDC5	0.042228	negative
AKR1C3	0.042112	negative
EPSTI1	0.042101	negative
CYP19A1	0.042086	negative
HNMT	0.042076	negative
CD7	0.042065	negative
COL3A1	0.041989	negative
CTDSPL2	0.041963	negative
PRC1	0.041873	negative
SYT8	0.041835	negative
CTSS	0.041827	negative
RPS11	0.041779	negative
ATP5D	0.041705	negative
ATP5L	0.041669	negative
TIMM8B	0.041669	negative
BIRC2	0.041522	negative
YAP1	0.041522	negative
AGAP4	0.041482	negative
COL6A1	0.041462	negative
MRPL14	0.041422	negative
SIRPG	0.041405	negative
OLFML2B	0.041352	negative
AP1G1	0.041318	negative
RPL18	0.041318	negative
IL4I1	0.041281	negative
DDX58	0.041267	negative
CD3D	0.041265	negative
C19orf70	0.041262	negative
LUC7L2	0.041237	negative
PAXIP1	0.041237	negative
COX6C	0.041235	negative
CACNB2	0.040946	negative
CCL8	0.040941	negative
TNFRSF9	0.040897	negative
C16orf59	0.040895	negative
CHTF18	0.040895	negative
RPL36AL	0.040856	negative
NBPF10	0.040841	negative
KCNIP2	0.040806	negative
PDGFRB	0.040796	negative
DOCK8	0.040767	negative
ECM2	0.040707	negative
POP7	0.0407	negative
CACNA1A	0.040641	negative
LAG3	0.040631	negative
FILIP1	0.040622	negative
FCGR1C	0.040529	negative
PQBP1	0.040478	negative
NDUFB5	0.040403	negative
CTHRC1	0.04039	negative
P2RX1	0.04033	negative
CELF2	0.040305	negative
DPF1	0.0403	negative
CDK3	0.040283	negative
PPP1R16B	0.040228	negative
TBX18	0.040212	negative
ANAPC1	0.040159	negative
COX16	0.04012	negative
GIMAP4	0.04012	negative
RPL8	0.040084	negative
RPL13A	0.040042	negative
RPL38	0.04002	negative
ESRP1	0.040008	negative
MED13	0.040001	negative
SLC45A1	0.039993	negative
IKZF1	0.039945	negative
CSNK2B	0.039933	negative
AGAP11	0.039927	negative
ZNF593	0.03991	negative
SETD5	0.039904	negative
NDUFA11	0.039889	negative
EIF4E2	0.039878	negative
IL21R	0.039851	negative
KRT1	0.039851	negative
ARHGAP30	0.039829	negative
KLHL11	0.039818	negative
IL2RB	0.039777	negative
LY9	0.039731	negative
MIR155HG	0.039731	negative
CLSPN	0.039712	negative
GBP1	0.039698	negative
2019-09-01	0.039679	negative
GMCL1	0.039677	negative
SNF8	0.03967	negative
EMILIN1	0.039656	negative
RASSF2	0.039656	negative
PFDN4	0.039614	negative
COL1A1	0.039603	negative
TBCCD1	0.039595	negative
ENY2	0.039575	negative
MRPL13	0.039575	negative
UQCRB	0.039493	negative
CRTAM	0.039492	negative
MMP1	0.039491	negative
MMP3	0.039491	negative
RPL23A	0.039489	negative
CD27	0.039418	negative
GPR124	0.039375	negative
CD72	0.039353	negative
AHSA2	0.039334	negative
CD8A	0.039333	negative
PFN1	0.039205	negative
TRAPPC1	0.039205	negative
RPL34	0.039194	negative
SPN	0.039166	negative
GGT3P	0.039155	negative
C16orf13	0.039149	negative
PARP14	0.039086	negative
P2RY8	0.039085	negative
TTLL3	0.039019	negative
TIMP2	0.038988	negative
CXCL10	0.038958	negative
ZFPM2	0.038954	negative
BARD1	0.038938	negative
CD38	0.038938	negative
IL2RA	0.038928	negative
ZNF423	0.038903	negative
C3orf36	0.038863	negative
CREBBP	0.038855	negative
SLA2	0.038847	negative
APOL6	0.038846	negative
CXorf21	0.038825	negative
DOK3	0.038787	negative
HRAS	0.038737	negative
PSMB9	0.038623	negative
CXCR6	0.038616	negative
GIMAP1	0.038615	negative
MICALCL	0.038606	negative
STAT1	0.038561	negative
LAMA3	0.038538	negative
SLAMF6	0.038516	negative
APBB1IP	0.038507	negative
PRPF31	0.038505	negative
BANF1	0.038485	negative
MRPL11	0.038485	negative
OLFML3	0.038472	negative
PFDN6	0.038446	negative
WAPAL	0.03844	negative
DAAM2	0.038404	negative
NCF4	0.038395	negative
CSF2RA	0.038377	negative
IFI30	0.038242	negative
CYTIP	0.038202	negative
GPRIN3	0.038198	negative
STIL	0.038121	negative
IMPDH2	0.038116	negative
TBC1D10C	0.038081	negative
MRPL12	0.038055	negative
MRPL2	0.038022	negative
CCR5	0.037998	negative
SIGLEC10	0.037995	negative
IFI35	0.037978	negative
TRIM21	0.037946	negative
RREB1	0.037837	negative
PPFIA4	0.03782	negative
GZMK	0.037796	negative
ARHGEF6	0.037787	negative
FBL	0.037747	negative
FKBP8	0.037715	negative
LPP	0.037678	negative
SLAMF8	0.037654	negative
UBE2L6	0.037649	negative
PTPRCAP	0.03763	negative
TAGAP	0.037613	negative
CD300LF	0.037556	negative
TIMM17B	0.037551	negative
SPEN	0.037539	negative
CIITA	0.037468	negative
TRIM56	0.037346	negative
RPL30	0.03734	negative
EVI2B	0.037261	negative
CD96	0.037255	negative
CECR1	0.037236	negative
HAVCR2	0.037183	negative
ALOX5	0.037161	negative
SIT1	0.037108	negative
RASAL3	0.037036	negative
MAP4K1	0.037	negative
DIRAS1	0.036973	negative
LTC4S	0.036973	negative
WDFY4	0.036931	negative
PTPRC	0.036915	negative
SPARC	0.036914	negative
IRF8	0.036841	negative
CD53	0.036837	negative
BRWD3	0.036835	negative
CD48	0.03683	negative
CLPP	0.036821	negative
GATAD2B	0.036815	negative
PRAM1	0.03681	negative
SNORA8	0.036801	negative
TAF1D	0.036801	negative
FNDC1	0.036787	negative
NLGN3	0.036787	negative
NUDT16P1	0.036787	negative
SLA	0.036785	negative
TREX2	0.036732	negative
SERPINB7	0.036713	negative
OLFML1	0.036682	negative
NDUFV2	0.036665	negative
PSMG2	0.036665	negative
TEX9	0.036622	negative
MAN1A2	0.036621	negative
IL10RA	0.036599	negative
KIAA1244	0.036579	negative
SPTBN4	0.036579	negative
DOCK2	0.036539	negative
MKL2	0.036483	negative
PTPLB	0.03646	negative
CD247	0.036432	negative
DPY19L2P2	0.036405	negative
VWCE	0.036405	negative
CD74	0.036401	negative
NKG7	0.036396	negative
ITGAL	0.036345	negative
CAV1	0.036328	negative
CAV2	0.036328	negative
DDX60	0.036201	negative
HLA-DPB1	0.036197	negative
TACO1	0.036192	negative
TIMM50	0.036171	negative
NDUFB10	0.036089	negative
SFRP2	0.036086	negative
CST7	0.036063	negative
APOL3	0.036057	negative
C6orf141	0.036057	negative
KLK8	0.036057	negative
NME1	0.036043	negative
HLA-B	0.035985	negative
ABI3	0.035978	negative
COPS6	0.035978	negative
HLA-DPA1	0.03597	negative
ZNHIT1	0.035946	negative
NCOR1	0.03592	negative
SMCR8	0.03592	negative
WDR74	0.035884	negative
VAV1	0.035838	negative
RCSD1	0.035823	negative
ARHGAP15	0.035813	negative
DOK2	0.035807	negative
MRPL22	0.035792	negative
CD6	0.035789	negative
PCOLCE	0.035788	negative
MRPL51	0.03576	negative
EPDR1	0.035736	negative
WASH7P	0.035722	negative
HLA-DOA	0.035698	negative
RUVBL2	0.035689	negative
BTAF1	0.035688	negative
ALG3	0.035674	negative
ECE2	0.035674	negative
RARRES1	0.03561	negative
NCKAP1L	0.035544	negative
FAM198B	0.035537	negative
DNM1P35	0.035516	negative
OXER1	0.035516	negative
RPL26L1	0.035512	negative
PABPC1L	0.035473	negative
ICAM3	0.035462	negative
NEDD8	0.035457	negative
HSPBP1	0.035378	negative
FOXQ1	0.035365	negative
PREX1	0.035335	negative
SEC24A	0.03532	negative
ANKRD44	0.035318	negative
SLCO2B1	0.035303	negative
FCGR2A	0.035295	negative
HLA-C	0.035289	negative
RPRD2	0.035275	negative
VCAN	0.035221	negative
RCN3	0.035208	negative
FPR3	0.035135	negative
SAMD9L	0.035106	negative
CSF2RB	0.035094	negative
LRRC15	0.035079	negative
RPL41	0.034983	negative
SPRR2E	0.034974	negative
SPOCK2	0.034954	negative
WAS	0.034936	negative
PIK3R5	0.034917	negative
CTSK	0.034915	negative
FERMT3	0.0349	negative
EVI2A	0.034883	negative
NAPSB	0.034825	negative
SLC7A7	0.034808	negative
KIAA1462	0.034761	negative
COL8A1	0.034753	negative
RPSAP58	0.034693	negative
MYO1F	0.034691	negative
RPS24	0.034684	negative
AKR1C2	0.034664	negative
HLA-DRA	0.034648	negative
LAMC2	0.034606	negative
GPR114	0.03458	negative
LAPTM5	0.034553	negative
GOLGA8A	0.034507	negative
IL12RB1	0.034448	negative
CYSLTR1	0.034409	negative
CD5	0.034401	negative
GZMB	0.034384	negative
RALGAPB	0.034351	negative
MPEG1	0.034307	negative
BIN2	0.034303	negative
TFEC	0.034293	negative
ASPG	0.03426	negative
ARHGAP9	0.034258	negative
WASH3P	0.034228	negative
FBN1	0.034206	negative
HCST	0.034168	negative
NUDC	0.034157	negative
ENTPD5	0.034135	negative
CD84	0.03413	negative
HLA-DMA	0.034127	negative
HLA-DMB	0.034127	negative
AMICA1	0.034059	negative
NUBP2	0.034056	negative
BTK	0.034045	negative
TNFRSF1B	0.03402	negative
MRPL38	0.033958	negative
NDUFB11	0.033937	negative
VSIG4	0.033936	negative
MRPL20	0.033929	negative
COPE	0.033922	negative
RPSA	0.0339	negative
TGFB3	0.033897	negative
FN1	0.033861	negative
EIF3A	0.033834	negative
UXT	0.033822	negative
SLAMF1	0.03381	negative
CD86	0.03375	negative
SPI1	0.03374	negative
SELPLG	0.0337	negative
FMNL1	0.033699	negative
SASH3	0.033675	negative
CD4	0.033673	negative
LILRB4	0.033652	negative
FCGR3A	0.033594	negative
C11orf83	0.033593	negative
MRPL54	0.033582	negative
IGSF6	0.033546	negative
SH2D1A	0.033544	negative
CLTA	0.033516	negative
STOML2	0.033516	negative
BAZ1B	0.033504	negative
POM121	0.033504	negative
FCER1G	0.033502	negative
CD37	0.033498	negative
PNMA6A	0.03345	negative
PLEK	0.033436	negative
RASGRF2	0.033434	negative
TBXAS1	0.033361	negative
PCDH18	0.033294	negative
SELL	0.033234	negative
AKR1B10	0.033224	negative
IL2RG	0.033212	negative
LCP2	0.033171	negative
RPL23	0.033094	negative
DHX36	0.033091	negative
GFM1	0.033091	negative
LILRA5	0.033046	negative
ARHGEF12	0.032901	negative
DDX6	0.032901	negative
RNASE6	0.032898	negative
PARVG	0.032893	negative
CHKB-CPT1B	0.032884	negative
LAT	0.032884	negative
FBXL7	0.032843	negative
SLC25A27	0.032832	negative
C10orf95	0.032763	negative
HLA-F	0.032759	negative
SDHAF1	0.032757	negative
UBL5	0.032728	negative
C14orf166	0.032686	negative
PRKCB	0.032676	negative
RPL27A	0.032641	negative
TLR8	0.032621	negative
GAB3	0.032617	negative
ESYT3	0.032569	negative
PRR15L	0.032569	negative
ETV7	0.032537	negative
ITGA5	0.032536	negative
SERPINE1	0.032536	negative
GPR115	0.032496	negative
PRF1	0.03246	negative
CD79B	0.032452	negative
SOS1	0.032293	negative
COPB1	0.032282	negative
MS4A6A	0.032277	negative
CSF1R	0.032275	negative
LGALS9C	0.032265	negative
LAIR1	0.032257	negative
RPS9	0.032249	negative
CXCL9	0.032246	negative
LAMA4	0.032228	negative
TRAF3IP3	0.032226	negative
WDFY3	0.032226	negative
CYP39A1	0.032222	negative
CORO1A	0.032218	negative
RPL11	0.032183	negative
CD52	0.032172	negative
TNFAIP8L2	0.032161	negative
CYBB	0.032121	negative
NTM	0.032114	negative
LILRB1	0.03208	negative
C1QC	0.032068	negative
GBP4	0.032053	negative
GPSM3	0.032015	negative
SAMSN1	0.032008	negative
AEBP1	0.031999	negative
MYLK2	0.03194	negative
HKR1	0.031906	negative
ZNF527	0.031906	negative
CCNL2	0.031895	negative
ITGB2	0.031774	negative
TMEM119	0.031723	negative
NOX4	0.031694	negative
CENPF	0.031681	negative
GPR65	0.031678	negative
RHOH	0.031674	negative
P2RY11	0.031621	negative
FGR	0.031567	negative
NME2P1	0.031557	negative
ATM	0.03148	negative
NPAT	0.03148	negative
TLR4	0.03148	negative
NFAM1	0.031469	negative
HLA-E	0.031452	negative
HLA-DRB5	0.031429	negative
FANCM	0.031414	negative
WDHD1	0.031414	negative
ATP5G2	0.031391	negative
ZAP70	0.031386	negative
C19orf53	0.03134	negative
POLR2L	0.031308	negative
GZMA	0.031291	negative
HK3	0.031282	negative
ACAP1	0.031261	negative
FDX1L	0.031248	negative
PHPT1	0.0312	negative
LTB	0.031188	negative
MNDA	0.031187	negative
RPL13AP20	0.031157	negative
CAPNS2	0.031156	negative
MCAT	0.031114	negative
RPS19BP1	0.031114	negative
RAPGEF2	0.031063	negative
CD180	0.031054	negative
BATF	0.031028	negative
CYTH4	0.031022	negative
EIF3F	0.030987	negative
INTS4L2	0.030976	negative
LGALS7B	0.030944	negative
AIF1	0.030934	negative
RPS8	0.030853	negative
FCGR2B	0.03085	negative
DDX56	0.030846	negative
TBRG4	0.030846	negative
IL16	0.030837	negative
BTBD7	0.030826	negative
COL4A4	0.030806	negative
RPL6	0.030772	negative
C1QB	0.030742	negative
PHB	0.030725	negative
CENPL	0.030723	negative
PTTG1	0.030633	negative
TYROBP	0.030603	negative
PUM1	0.030599	negative
C1QA	0.030596	negative
COX4I1	0.030593	negative
RPL13	0.030593	negative
SGIP1	0.030576	negative
EFEMP2	0.030507	negative
DDX49	0.030498	negative
RPS14	0.030482	negative
GRHL3	0.030406	negative
EMG1	0.030376	negative
B2M	0.030369	negative
IRF4	0.030364	negative
MED12	0.03036	negative
HLA-DQA1	0.030345	negative
RPLP2	0.030157	negative
MED7	0.030112	negative
TTC1	0.030112	negative
HERC2P2	0.030037	negative
MMP16	0.03002	negative
ITGA1	0.030004	negative
GMFG	0.029978	negative
DACT1	0.029956	negative
LILRB2	0.029878	negative
HCP5	0.02979	negative
PILRA	0.029764	negative
MYL9	0.029735	negative
MRPL24	0.029707	negative
GPR34	0.02969	negative
FAM46C	0.029669	negative
TNFSF13B	0.029638	negative
DDHD2	0.029589	negative
DRG1	0.029577	negative
PES1	0.029577	negative
IGDCC4	0.02951	negative
FBLN5	0.029503	negative
TMEM176B	0.02949	negative
ELOVL2	0.029461	negative
THY1	0.029448	negative
ELOF1	0.029412	negative
CCR7	0.029338	negative
C11orf73	0.029327	negative
RPL28	0.029299	negative
ANGPTL2	0.029276	negative
PABPC4L	0.029269	negative
PCDHB4	0.029269	negative
HLA-DRB1	0.029257	negative
GNGT2	0.029249	negative
TLR7	0.029141	negative
C3AR1	0.02914	negative
NME2	0.02913	negative
IFIT2	0.029123	negative
GPR4	0.029108	negative
SIGLEC9	0.029037	negative
CCR1	0.029016	negative
ARID1A	0.029014	negative
CLEC3B	0.029004	negative
RAMP2	0.029004	negative
PSMB8	0.028983	negative
PVRIG	0.028975	negative
ICT1	0.028961	negative
PADI1	0.02896	negative
BNIP1	0.028946	negative
RPS20	0.028885	negative
CCRL2	0.028859	negative
CLEC4A	0.028857	negative
ZBP1	0.028842	negative
CD300A	0.028837	negative
ATP10A	0.028833	negative
RNASEK	0.028798	negative
C1orf162	0.028758	negative
KRBA2	0.028698	negative
LRRC25	0.02867	negative
TNFSF12	0.028665	negative
HEPH	0.028647	negative
ZEB1	0.02863	negative
ITGA11	0.028628	negative
EIF3G	0.028514	negative
LY86	0.028509	negative
FAM78A	0.028483	negative
ANAPC11	0.028466	negative
ERCC4	0.028395	negative
TMEM163	0.028389	negative
GLT8D2	0.028381	negative
THAP3	0.02836	negative
COLEC12	0.028347	negative
PCDHGA10	0.028318	negative
TRIP11	0.028318	negative
PLCB2	0.028272	negative
AKNA	0.028213	negative
TOMM6	0.028205	negative
FAM110C	0.028164	negative
GGT5	0.028154	negative
FSTL1	0.028142	negative
ITGAX	0.02811	negative
RPL13AP3	0.02805	negative
LRRC32	0.027902	negative
LST1	0.027902	negative
ZNF581	0.027895	negative
HSPB11	0.027879	negative
MAGOH	0.027879	negative
MRPS18A	0.027862	negative
ADORA2A	0.027843	negative
STRA13	0.027798	negative
BLOC1S1	0.02779	negative
MTX1	0.027769	negative
GNA11	0.027745	negative
NFIC	0.027745	negative
ARHGDIB	0.02766	negative
SCARF2	0.027614	negative
C17orf89	0.027579	negative
PCDHGA1	0.027553	negative
GPR183	0.027499	negative
TPR	0.027477	negative
FIS1	0.027437	negative
UBA7	0.027391	negative
RAB39B	0.027366	negative
RPLP1	0.027354	negative
LAT2	0.027347	negative
C2	0.027304	negative
LILRB3	0.027277	negative
TPRXL	0.027269	negative
USP18	0.02726	negative
HIST1H2AC	0.027245	negative
HIST1H2BD	0.027245	negative
COL6A2	0.027218	negative
MSR1	0.027182	negative
CDH11	0.027159	negative
MS4A7	0.027084	negative
NENF	0.027041	negative
PIM2	0.027023	negative
CMKLR1	0.026939	negative
HIST1H2BN	0.026921	negative
SIGLEC1	0.026825	negative
TAF1	0.026777	negative
RPL4	0.026728	negative
MXRA8	0.026701	negative
ASPN	0.026678	negative
AGAP7	0.026651	negative
SEC31B	0.026515	negative
SRGN	0.026407	negative
NTRK1	0.026393	negative
TUBB8	0.026371	negative
ZNF689	0.026371	negative
GATSL1	0.026274	negative
CD163	0.026197	negative
ZNF382	0.026137	negative
RPL37A	0.026129	negative
POLR3K	0.026055	negative
SNRNP25	0.026055	negative
LCP1	0.026043	negative
DGCR6L	0.026027	negative
CEP350	0.025923	negative
PPP1R14B	0.02589	negative
TRMT112	0.02589	negative
VHL	0.025856	negative
MYO15B	0.025825	negative
TFDP1	0.025694	negative
TUBGCP3	0.025694	negative
BPTF	0.025652	negative
AGAP6	0.025566	negative
CACNA1C	0.025552	negative
SRA1	0.025543	negative
ITGBL1	0.025494	negative
RHOJ	0.025444	negative
RAET1L	0.025439	negative
DCHS1	0.02537	negative
CD33	0.025369	negative
IDO1	0.025359	negative
DOCK10	0.025342	negative
P4HA3	0.025342	negative
KRTCAP2	0.025276	negative
ATG2B	0.025274	negative
RPS5	0.025265	negative
GBP5	0.025259	negative
RPL22	0.025228	negative
CHD6	0.025225	negative
TSEN54	0.025178	negative
GUCY1A2	0.025167	negative
NR6A1	0.025167	negative
NDUFA9	0.025125	negative
LMOD1	0.025123	negative
PTPN7	0.025074	negative
FCGR1B	0.024963	negative
THAP7	0.024949	negative
C10orf12	0.024907	negative
CWC15	0.024856	negative
SLC10A6	0.024829	negative
C2orf54	0.02482	negative
WIPF1	0.024813	negative
RPL10A	0.024805	negative
ALOX5AP	0.024766	negative
AOAH	0.024762	negative
RPS27A	0.024757	negative
COL12A1	0.024751	negative
NBPF16	0.024719	negative
TMEM176A	0.024682	negative
E4F1	0.024672	negative
SPSB3	0.024672	negative
RPS15A	0.02463	negative
HIST1H2BE	0.024587	negative
HIST1H2BK	0.024587	negative
ZNF521	0.024575	negative
RPL23P8	0.024571	negative
ANTXR1	0.02451	negative
EMCN	0.024463	negative
ATP5H	0.024443	negative
RPL19P12	0.024277	negative
RBAK	0.024269	negative
ZNF12	0.024269	negative
FAM58A	0.024255	negative
NAA10	0.024255	negative
LCK	0.024183	negative
EIF5A	0.024171	negative
TIMM22	0.024171	negative
CCR6	0.024148	negative
BTN3A3	0.024099	negative
APOA1BP	0.024078	negative
GPC6	0.024067	negative
HSPA14	0.023988	negative
SUV39H2	0.023988	negative
HLA-DQB1	0.023958	negative
MFNG	0.023952	negative
S1PR4	0.023952	negative
CD300C	0.023854	negative
ERC1	0.023794	negative
WNK1	0.023794	negative
CNN1	0.023792	negative
FANCI	0.02379	negative
CD244	0.023763	negative
FCN1	0.023763	negative
DARC	0.023709	negative
SELE	0.023709	negative
PSMB10	0.023635	negative
RPS16	0.023601	negative
FAP	0.023566	negative
APLNR	0.023494	negative
KLRB1	0.023478	negative
MRPL46	0.023413	negative
COL4A1	0.023362	negative
LILRA6	0.023315	negative
MS4A4A	0.023287	negative
RPL5	0.023257	negative
BRPF1	0.023221	negative
TMEM147	0.023219	negative
TAGLN	0.023163	negative
SKAP1	0.02315	negative
PLA2G4D	0.023114	negative
DBF4B	0.023045	negative
RAB3GAP2	0.023013	negative
SP1	0.023007	negative
GEMIN7	0.022978	negative
ZNF236	0.022949	negative
ZNF407	0.022949	negative
IRF1	0.022941	negative
DICER1	0.022917	negative
MRPL1	0.022901	negative
MRPS18C	0.022901	negative
SSC5D	0.022776	negative
KRT31	0.022756	negative
BGN	0.022606	negative
BATF2	0.022545	negative
PPAN	0.022534	negative
RPL19	0.022521	negative
TRRAP	0.022467	negative
NHP2L1	0.022451	negative
POLR2F	0.022451	negative
RASSF4	0.022451	negative
TMEM126A	0.022439	negative
USMG5	0.022331	negative
MTRR	0.022277	negative
CALD1	0.022179	negative
C5orf51	0.022176	negative
CPXM1	0.022147	negative
SNHG1	0.022108	negative
TRPV2	0.022094	negative
ZNF217	0.022046	negative
GLDC	0.022038	negative
CLEC11A	0.021988	negative
COCH	0.021965	negative
NUDT1	0.021933	negative
PSMG3	0.021933	negative
PRRX1	0.021872	negative
CCT5	0.021815	negative
NSUN2	0.021815	negative
TROAP	0.02179	negative
ADRM1	0.021719	negative
PSMA7	0.021719	negative
ZFP14	0.021618	negative
ZNF566	0.021618	negative
DERL3	0.021601	negative
NIPAL1	0.0216	negative
RPS29	0.021535	negative
LRRC6	0.021496	negative
FAM154B	0.021489	negative
UTP20	0.021372	negative
PTPN22	0.021237	negative
RPL27	0.021218	negative
KCTD9	0.021193	negative
PPP2R2A	0.021193	negative
NSMCE1	0.021153	negative
C11orf30	0.021148	negative
C2CD3	0.021148	negative
CHRD	0.021022	negative
NDUFA3	0.021017	negative
CHMP4A	0.020996	negative
MRPL52	0.020996	negative
SLC30A4	0.020948	negative
LSMD1	0.020817	negative
PSMB6	0.020817	negative
KIF18B	0.020782	negative
CD14	0.020489	negative
RPS2	0.020486	negative
RPS21	0.020389	negative
THBS2	0.020259	negative
GPR116	0.020231	negative
COL10A1	0.020188	negative
EXOSC3	0.020065	negative
TOMM5	0.020065	negative
ZEB2	0.02001	negative
MLST8	0.020002	negative
SNRPE	0.019937	negative
RPL35	0.019927	negative
FXR1	0.019898	negative
CASS4	0.019888	negative
SNRPF	0.019878	negative
UBE2T	0.01985	negative
GTF2H3	0.019835	negative
MRPL36	0.019829	negative
NDUFS6	0.019829	negative
CHCHD1	0.019728	negative
ZNF687	0.019672	negative
GPR55	0.019541	negative
TLR9	0.019541	negative
FAM27A	0.019508	negative
WARS	0.019504	negative
TMPRSS11A	0.0195	negative
CASP1	0.019357	negative
CASP4	0.019357	negative
PGLYRP4	0.019252	negative
SNRPA	0.019209	negative
MSRB3	0.019194	negative
KL	0.019056	negative
PODN	0.018877	negative
SRPR	0.018789	negative
STT3A	0.018789	negative
PLCL2	0.018691	negative
TOPBP1	0.018627	negative
LYZ	0.018614	negative
C14orf2	0.018537	negative
BTN3A1	0.018519	negative
RASGRP4	0.01849	negative
KCNJ8	0.018434	negative
HMHA1	0.018387	negative
ZNF551	0.018355	negative
ZNF776	0.018355	negative
ATAD2B	0.018322	negative
SPON1	0.018218	negative
DPY30	0.018198	negative
SF3B14	0.018198	negative
ATAD5	0.018154	negative
CEP152	0.018154	negative
ARHGAP8	0.018133	negative
SENP2	0.018059	negative
APRT	0.018044	negative
TRAPPC2L	0.018044	negative
ZNF765	0.01803	negative
ZNF845	0.01803	negative
RER1	0.018019	negative
RARRES2	0.017963	negative
SIRT4	0.017958	negative
UPK3BL	0.017958	negative
SLC8A1	0.017818	negative
EBF1	0.017809	negative
LEPREL2	0.017754	negative
C1orf116	0.017741	negative
KRT6A	0.017741	negative
FAM65B	0.017693	negative
CAMK1	0.01759	negative
LAMB3	0.017583	negative
ADAM6	0.017557	negative
ATP6V0D2	0.017508	negative
ZNF223	0.017508	negative
ATP11B	0.01747	negative
SLC6A17	0.017459	negative
TM4SF19	0.017404	negative
BUB1B	0.01736	negative
DDTL	0.017168	negative
MIF	0.017168	negative
MMP2	0.01694	negative
CD209	0.016884	negative
EIF3H	0.016844	negative
NLRC5	0.016838	negative
SNED1	0.016824	negative
CCL4	0.016811	negative
SNRNP70	0.01674	negative
CCT4	0.01664	negative
CCT7	0.01664	negative
HLA-A	0.016621	negative
ABCC2	0.016615	negative
RPLP0	0.016596	negative
KRTDAP	0.016574	negative
ESAM	0.016044	negative
EIF3C	0.016013	negative
ROMO1	0.01601	negative
PARP15	0.015989	negative
COX7A2	0.01572	negative
MRC1	0.015546	negative
ZNF367	0.015522	negative
IFRD2	0.01547	negative
RRP9	0.01547	negative
TRIM34	0.015344	negative
TRIM5	0.015344	negative
C9orf117	0.015295	negative
C19orf38	0.015278	negative
CTSW	0.015155	negative
POLQ	0.015071	negative
[truncated: 228 more rows]

## Sheet: KIPAN
gene	avg. ΔPCC	label
TFCP2L1	0.293854	positive
KCNQ1	0.265991	positive
ARL15	0.265736	positive
KCTD1	0.257677	positive
HK2	0.255691	positive
OAZ2	0.238239	positive
TMEM45B	0.236992	positive
HPCAL1	0.232314	positive
TMEM91	0.231237	positive
SEMA5B	0.224246	positive
EGLN3	0.223143	positive
BRCC3	0.220097	positive
TTC25	0.219787	positive
PCSK6	0.216551	positive
HSD11B2	0.216089	positive
FLRT3	0.210183	positive
FOXO1	0.208084	positive
KIAA1211	0.20743	positive
ZNF395	0.205753	positive
PHKA2	0.205462	positive
TGFA	0.204988	positive
DZIP1	0.204745	positive
TMCC1	0.204721	positive
ERP27	0.203973	positive
CYS1	0.20359	positive
CCNI2	0.203254	positive
CCDC30	0.20294	positive
SAP30	0.201056	positive
ARHGAP18	0.199445	positive
GPD1L	0.19942	positive
ABHD3	0.198869	positive
NOL3	0.197893	positive
RASGRF2	0.196707	positive
LRRK2	0.195205	positive
NEK11	0.195156	positive
DSCAML1	0.19346	positive
SETMAR	0.19267	positive
KCNE3	0.191696	positive
TSPAN7	0.191135	positive
GATA2	0.190014	positive
F8	0.188562	positive
FTO	0.18838	positive
KLHL14	0.188213	positive
P4HA1	0.188041	positive
PRKCD	0.18787	positive
TBC1D1	0.187517	positive
TTC26	0.186606	positive
RAF1	0.186597	positive
KIT	0.186379	positive
NTN1	0.185353	positive
FAM169A	0.185121	positive
HOXB9	0.184834	positive
ADAMTS8	0.184709	positive
PLOD1	0.183287	positive
SNX12	0.182862	positive
ATP6V1B1	0.181686	positive
AFAP1L2	0.181496	positive
TCTN2	0.180838	positive
FDXR	0.180818	positive
ASRGL1	0.180763	positive
TPK1	0.180763	positive
CASC2	0.180555	positive
PLCG2	0.180302	positive
BIVM	0.180051	positive
NHLRC4	0.179242	positive
GLB1	0.179179	positive
TLR3	0.178999	positive
ITPR2	0.178889	positive
KCNJ16	0.178598	positive
MKRN2	0.177836	positive
ZDHHC23	0.177559	positive
DUSP15	0.17701	positive
LRRC48	0.176896	positive
SERPINA5	0.176061	positive
C1orf172	0.175458	positive
CHL1	0.175433	positive
ENO1	0.175224	positive
SLC2A12	0.174769	positive
SATB2	0.174662	positive
ADAMTS5	0.172159	positive
PHYHIPL	0.172126	positive
LPCAT1	0.171827	positive
GNPNAT1	0.170679	positive
NDUFA4L2	0.17054	positive
CSDE1	0.170521	positive
WDR54	0.169983	positive
VKORC1	0.169763	positive
NPHP1	0.168245	positive
SGIP1	0.167714	positive
KLHL3	0.167476	positive
GALNT14	0.167074	positive
LRRC6	0.166272	positive
PDIA5	0.166124	positive
WDR78	0.16588	positive
HDGF	0.165855	positive
NETO2	0.165703	positive
ANGPTL4	0.165538	positive
SEMA3G	0.165264	positive
PXK	0.164642	positive
ATP6V1C2	0.16443	positive
PLEKHA2	0.16441	positive
STAM2	0.164377	positive
B4GALNT3	0.16415	positive
PAK6	0.163913	positive
SERINC1	0.163433	positive
EMX1	0.162962	positive
BCKDK	0.16257	positive
PRRG2	0.162472	positive
ZMYND10	0.162421	positive
PTPN18	0.16212	positive
ZNF608	0.161908	positive
CCDC103	0.161575	positive
CYB5D1	0.161559	positive
GCOM1	0.161494	positive
ZNF229	0.161494	positive
MTCP1	0.161407	positive
FAM83G	0.161	positive
ABHD2	0.160983	positive
INPP5J	0.160957	positive
EYA3	0.160637	positive
TEK	0.16055	positive
KLHL5	0.160457	positive
SDCBP2	0.160129	positive
EHBP1	0.160107	positive
MECOM	0.160052	positive
FGF7	0.159806	positive
TSNAXIP1	0.159566	positive
CASC1	0.159334	positive
BICC1	0.158858	positive
CSGALNACT1	0.158849	positive
GABARAPL1	0.158658	positive
OCLN	0.158648	positive
TBC1D14	0.158525	positive
TRIB2	0.158437	positive
RAB5A	0.158113	positive
MYRIP	0.157798	positive
ZNF471	0.157732	positive
ARHGAP6	0.157728	positive
TOX	0.157384	positive
PKHD1	0.157345	positive
ABCB6	0.15734	positive
S100A14	0.157128	positive
CLIC6	0.157098	positive
FGFR3	0.15686	positive
ADRA2C	0.156722	positive
KCNJ11	0.156673	positive
ADAMTS16	0.156509	positive
CCDC11	0.156225	positive
MYO10	0.155444	positive
DHX40	0.155228	positive
CNKSR3	0.155197	positive
CDK18	0.155016	positive
KBTBD11	0.154989	positive
CXorf57	0.154444	positive
TNFAIP8	0.154327	positive
NME7	0.154263	positive
STRBP	0.154179	positive
POU5F1	0.154068	positive
NPAS2	0.154038	positive
RALGPS1	0.154001	positive
GJA5	0.153868	positive
TMEM8B	0.153722	positive
VEGFB	0.153677	positive
GALNT3	0.153672	positive
ARIH2	0.153437	positive
NME5	0.153092	positive
PNPLA8	0.153061	positive
SPARCL1	0.153042	positive
THY1	0.152937	positive
ATP6AP2	0.152613	positive
RAMP1	0.152545	positive
FBXO33	0.15249	positive
FGF1	0.152235	positive
ACADL	0.152148	positive
AHCYL2	0.151992	positive
SPATS2L	0.151279	positive
FOXN3	0.151196	positive
GPR116	0.151121	positive
EMCN	0.150681	positive
NR3C2	0.150678	positive
GMPR	0.150568	positive
SPTBN2	0.150473	positive
DAPK1	0.150468	positive
AMN	0.150401	positive
DDX50	0.15024	positive
NCKAP1	0.149997	positive
VEGFA	0.149929	positive
ZNF662	0.149834	positive
CENPV	0.149785	positive
RIT1	0.14974	positive
YME1L1	0.149398	positive
VPS4A	0.149281	positive
CACNA2D3	0.149146	positive
SPON1	0.148489	positive
PRTG	0.148448	positive
ROR2	0.148448	positive
CCDC74B	0.148286	positive
PCDHGB4	0.148213	positive
REEP2	0.148088	negative
COL23A1	0.147956	negative
CRABP2	0.14766	negative
HNF1B	0.147514	negative
PARP3	0.147349	negative
GBAP1	0.147003	negative
DOCK3	0.146466	negative
PLAG1	0.146022	negative
EPHX3	0.145283	negative
TMEM37	0.145029	negative
KLHL32	0.144947	negative
PCDP1	0.1449	negative
SCAPER	0.144882	negative
NME6	0.144671	negative
MINA	0.144608	negative
ARCN1	0.144464	negative
ZW10	0.144464	negative
WDR19	0.144459	negative
SLAIN1	0.14411	negative
DYX1C1	0.144101	negative
PARD3B	0.143998	negative
BLMH	0.143908	negative
STC2	0.14389	negative
TMEM38A	0.143714	negative
CTR9	0.143207	negative
ECSCR	0.142341	negative
TCTN1	0.142223	negative
ZNF677	0.142217	negative
DCDC2	0.142153	negative
RSPH1	0.142153	negative
BHLHE41	0.142136	negative
RB1	0.141864	negative
ALS2CL	0.141783	negative
SCYL2	0.141719	negative
DARS	0.141317	negative
SPEF1	0.141299	negative
TMEM55B	0.141218	negative
HOXC8	0.141215	negative
C2orf81	0.141174	negative
LEPROT	0.141096	negative
EFHC1	0.141093	negative
CDH13	0.140977	negative
NRM	0.140895	negative
CCDC104	0.140638	negative
SERPINA1	0.140588	negative
FAM13C	0.140272	negative
FBXO15	0.1402	negative
MBNL3	0.140168	negative
CYYR1	0.140155	negative
WWC2	0.14005	negative
LARS2	0.140006	negative
TMEM67	0.139983	negative
TM9SF2	0.139883	negative
INSR	0.139472	negative
CCDC65	0.139327	negative
MYLK3	0.139246	negative
IFT88	0.139202	negative
SLC25A38	0.139065	negative
CSNK2A1	0.138928	negative
XRN2	0.138928	negative
USP12	0.138883	negative
ZNF25	0.138684	negative
FAM63A	0.138539	negative
CDC73	0.138399	negative
ESCO2	0.138373	negative
C9orf129	0.138359	negative
MT1F	0.138206	negative
PIP5K1B	0.138178	negative
BNIP3	0.138114	negative
DPYSL2	0.138027	negative
PRR15	0.137983	negative
FOLH1	0.137973	negative
PPARGC1A	0.137926	negative
RTDR1	0.137922	negative
ASB16	0.137866	negative
SACM1L	0.137636	negative
KIAA1715	0.13761	negative
GNA14	0.137505	negative
EGLN1	0.137428	negative
CDC40	0.137367	negative
CCDC13	0.137316	negative
FGFR2	0.137316	negative
UBE2J1	0.137274	negative
CDKL1	0.137233	negative
DLG2	0.137065	negative
PDE12	0.136886	negative
SLC25A35	0.136534	negative
MOXD1	0.136533	negative
KIF26A	0.136497	negative
MRPS25	0.136467	negative
TCP11L1	0.136435	negative
GPR176	0.136374	negative
CARHSP1	0.136332	negative
ISLR	0.136115	negative
SPNS2	0.135986	negative
HIP1	0.135956	negative
TRAPPC6B	0.135955	negative
EVI5L	0.135538	negative
NPY1R	0.135488	negative
BLCAP	0.135383	negative
FAM45B	0.135317	negative
MRVI1	0.135312	negative
LIMS1	0.135309	negative
FAM186B	0.135062	negative
C15orf59	0.134988	negative
GGTLC1	0.134941	negative
HUNK	0.134897	negative
PRDM5	0.134884	negative
BRSK1	0.134664	negative
TIMP3	0.13448	negative
RGS5	0.134271	negative
SOX15	0.134257	negative
MXI1	0.134008	negative
PCDH1	0.133997	negative
FAM161B	0.133948	negative
KIAA1407	0.133818	negative
C14orf1	0.133699	negative
PLAGL2	0.133593	negative
ATP6V1A	0.133529	negative
ANO9	0.133066	negative
SMAD9	0.133058	negative
ATE1	0.132759	negative
GDE1	0.132723	negative
USO1	0.132713	negative
GJA4	0.132603	negative
ZNF483	0.132583	negative
CREB5	0.132581	negative
CCDC151	0.132494	negative
KCNT2	0.132443	negative
IGDCC4	0.132414	negative
ARHGAP8	0.132325	negative
NRTN	0.132325	negative
AARSD1	0.132238	negative
PTPLAD1	0.132174	negative
LRRC70	0.132156	negative
SGCD	0.132059	negative
KLC3	0.132044	negative
APLN	0.131989	negative
B3GNTL1	0.131883	negative
ELTD1	0.131774	negative
C16orf59	0.131771	negative
HAGHL	0.131748	negative
KIF13B	0.131573	negative
SLC25A43	0.131477	negative
ZBTB47	0.131243	negative
CUL5	0.131106	negative
ABCA6	0.131084	negative
SMPDL3B	0.131047	negative
DYSF	0.130857	negative
HEY1	0.130827	negative
ADCK1	0.130511	negative
NPM2	0.130343	negative
OXNAD1	0.130265	negative
RAPGEF4	0.130099	negative
GLIS3	0.13008	negative
AKAP2	0.129864	negative
DZIP1L	0.129732	negative
COQ2	0.129657	negative
SLCO4C1	0.129476	negative
RALB	0.129459	negative
SLC27A4	0.129354	negative
TMEM117	0.129326	negative
GORASP1	0.129274	negative
RBL2	0.129224	negative
TTC37	0.12917	negative
LDHA	0.128876	negative
F10	0.128792	negative
ZC3H12B	0.12877	negative
ATP1B2	0.128669	negative
STC1	0.128645	negative
DHX29	0.128622	negative
ESAM	0.128562	negative
ZNF334	0.128397	negative
MTM1	0.128109	negative
COL9A2	0.128044	negative
SLITRK4	0.128037	negative
SLC17A4	0.127921	negative
C4orf32	0.127905	negative
CNPY3	0.12786	negative
PCDHB11	0.127699	negative
CLIP1	0.127682	negative
TAF2	0.12763	negative
GNA11	0.127611	negative
CDCA2	0.127603	negative
SECISBP2L	0.127573	negative
ADAM22	0.127531	negative
F5	0.127512	negative
ATP7A	0.127495	negative
SAV1	0.127471	negative
DAGLB	0.127425	negative
DOCK11	0.127362	negative
RIMKLA	0.127256	negative
BAI2	0.127253	negative
TRAK1	0.127165	negative
BCO2	0.127158	negative
TUSC2	0.127068	negative
PPP4R2	0.126836	negative
SLC4A3	0.126828	negative
UBR3	0.126733	negative
RAB14	0.12673	negative
SEC63	0.126704	negative
PQLC2	0.12669	negative
PRKAG2	0.12668	negative
VAC14	0.12668	negative
PIH1D2	0.126659	negative
IL3RA	0.126637	negative
IQCD	0.126636	negative
ARMC2	0.126549	negative
PDE4C	0.126507	negative
EXOC5	0.126418	negative
PFKFB2	0.126353	negative
N4BP2	0.126344	negative
UEVLD	0.126266	negative
CCDC74A	0.125981	negative
NCOA2	0.125787	negative
ALAS1	0.125395	negative
C1orf101	0.125308	negative
AGPAT4	0.1253	negative
SLC10A2	0.12521	negative
STT3B	0.125059	negative
NCS1	0.125045	negative
ATP2A1	0.124969	negative
ABCB8	0.124885	negative
SRP72	0.124853	negative
C10orf118	0.124813	negative
WDR35	0.124621	negative
CLEC1A	0.124525	negative
TADA3	0.124456	negative
KDELC1	0.124303	negative
MYCT1	0.124239	negative
C16orf93	0.124184	negative
EMX2	0.124171	negative
MAMSTR	0.124161	negative
MAOB	0.124068	negative
RAMP2	0.124065	negative
FBXO2	0.124064	negative
ATF2	0.124023	negative
SERTAD2	0.123901	negative
WDR31	0.123826	negative
UBXN4	0.123681	negative
DDX60	0.123597	negative
PCDH17	0.12352	negative
COL4A3	0.123516	negative
COL4A4	0.123516	negative
GPR4	0.123385	negative
RASGRP3	0.123348	negative
ST6GALNAC3	0.12331	negative
RAD23B	0.12315	negative
ZDHHC3	0.123122	negative
FAM101B	0.123035	negative
LMF1	0.122935	negative
NICN1	0.122875	negative
SYNC	0.122873	negative
SSH2	0.122744	negative
ENO3	0.122686	negative
MKS1	0.122636	negative
LBR	0.122585	negative
UBQLN1	0.122575	negative
SCAP	0.122508	negative
COLEC12	0.122481	negative
HOXA1	0.122411	negative
SUMF1	0.122397	negative
MCM9	0.122385	negative
CHADL	0.122369	negative
EFNB3	0.122369	negative
GAS2	0.122369	negative
DLL4	0.122277	negative
CLDN3	0.122182	negative
ANGPT1	0.122131	negative
GUCY1A3	0.121954	negative
C17orf104	0.121933	negative
SH3GLB1	0.121907	negative
LRRC20	0.121904	negative
FBXO38	0.121902	negative
RSPRY1	0.12174	negative
TMEM120B	0.121684	negative
PDZD2	0.121507	negative
KBTBD4	0.121491	negative
FRMD4B	0.121448	negative
MGAT5	0.121447	negative
YTHDC2	0.12143	negative
FLT1	0.121394	negative
CCDC148	0.121384	negative
MAPK8	0.121377	negative
EXOSC7	0.121355	negative
PTGER4	0.121345	negative
BNIP3L	0.121319	negative
NUDC	0.12126	negative
SCN4B	0.121168	negative
BDNF	0.121167	negative
APEH	0.121146	negative
STAG1	0.121067	negative
PPAPDC3	0.121063	negative
CHMP1A	0.120963	negative
ZSCAN12P1	0.120923	negative
OTUD7A	0.120858	negative
MATR3	0.120757	negative
PPM1L	0.120694	negative
GMCL1	0.120687	negative
ZNF704	0.120575	negative
EXOC7	0.120556	negative
ATAD5	0.120506	negative
PCDHGB6	0.120506	negative
CD2BP2	0.120453	negative
RFX3	0.12045	negative
TMEM115	0.120429	negative
C14orf105	0.120422	negative
FBXW11	0.120386	negative
ATP11A	0.120271	negative
DEXI	0.120264	negative
CAMK1G	0.120235	negative
EPC1	0.120111	negative
PRDM11	0.120107	negative
ATF6	0.120104	negative
RAPGEF6	0.120092	negative
KIF5C	0.120006	negative
TRAF7	0.119913	negative
DPCD	0.119853	negative
UBL3	0.11985	negative
TXLNB	0.119847	negative
NUDT17	0.119794	negative
GTF2H3	0.119757	negative
GFAP	0.119708	negative
ZFP37	0.119608	negative
IRAK1BP1	0.119534	negative
TM7SF2	0.119439	negative
IRX3	0.119369	negative
PLAC9	0.119364	negative
RAB30	0.119331	negative
ACLY	0.119312	negative
SLC38A11	0.119221	negative
NUS1	0.119118	negative
TMEM33	0.119118	negative
SLC35D1	0.119054	negative
SERHL2	0.119016	negative
ESM1	0.118926	negative
RBMS3	0.11883	negative
APBB2	0.118825	negative
FZD1	0.118808	negative
TMEM184C	0.118788	negative
EYA2	0.118583	negative
NGF	0.118495	negative
FRRS1	0.118414	negative
AAAS	0.118405	negative
EIF4G2	0.118345	negative
B3GNT8	0.118309	negative
TP53I11	0.118299	negative
TMSB10	0.11826	negative
REST	0.118239	negative
USHBP1	0.118183	negative
EXOC3L2	0.118161	negative
ADIPOR2	0.118159	negative
PDAP1	0.118106	negative
WAC	0.118031	negative
CCDC43	0.117909	negative
C9orf41	0.117903	negative
TADA2B	0.117876	negative
PIP4K2C	0.117722	negative
RPL13P5	0.117715	negative
KIAA0895	0.117567	negative
CCDC71	0.117564	negative
GFM1	0.117557	negative
CHM	0.117491	negative
BUB1	0.117478	negative
AIDA	0.117363	negative
B4GALT7	0.117345	negative
POFUT1	0.117284	negative
PDE2A	0.117238	negative
POPDC2	0.117219	negative
SULT1A2	0.117209	negative
LRRC27	0.117208	negative
MANEA	0.117197	negative
ELAC2	0.117136	negative
ULBP3	0.117028	negative
AFMID	0.11693	negative
CCDC114	0.116915	negative
PCDH18	0.116879	negative
C16orf58	0.116834	negative
DHX30	0.116778	negative
KIF20A	0.116777	negative
TRAIP	0.116748	negative
SSR1	0.116715	negative
MTMR11	0.116649	negative
MMP7	0.116625	negative
PDCD6IP	0.116537	negative
PTN	0.116471	negative
CDCA7	0.116396	negative
SLC7A11	0.116387	negative
FUT11	0.116378	negative
IFRD2	0.116377	negative
TSPAN4	0.116371	negative
PRSS23	0.116368	negative
PHAX	0.116306	negative
SIRPA	0.116217	negative
ST8SIA4	0.11618	negative
S1PR1	0.116165	negative
SEL1L3	0.11615	negative
ZDHHC21	0.116081	negative
HYDIN	0.116049	negative
DHCR7	0.115999	negative
MAN2A1	0.115988	negative
PHF20L1	0.115879	negative
RB1CC1	0.115879	negative
HEMK1	0.115852	negative
BRCA2	0.115831	negative
CLCN3	0.115659	negative
NKIRAS2	0.115597	negative
PAFAH1B2	0.115581	negative
CDK10	0.115559	negative
SCML2	0.115534	negative
YIPF5	0.115505	negative
AXIN2	0.115469	negative
ZDHHC20	0.115384	negative
TMTC1	0.115304	negative
SMEK2	0.115282	negative
DISP1	0.115156	negative
MARS2	0.115129	negative
ARAP1	0.115032	negative
RBBP5	0.115001	negative
CLINT1	0.114934	negative
CREB3L1	0.114931	negative
HLA-DQB2	0.114931	negative
CNFN	0.11493	negative
ZNF281	0.114918	negative
BTNL9	0.114874	negative
2019-03-07	0.114847	negative
PJA2	0.114838	negative
NOL11	0.114798	negative
BRAF	0.114744	negative
PAX2	0.114737	negative
UBR2	0.114669	negative
RAB39B	0.114662	negative
PATL2	0.114621	negative
STRN	0.114575	negative
SIRT7	0.114523	negative
DUOX1	0.114509	negative
IL12RB2	0.114215	negative
ADRA2A	0.114149	negative
PCDHGA2	0.114145	negative
PRDM4	0.11412	negative
NRN1	0.114096	negative
RGP1	0.114004	negative
LGI4	0.113957	negative
SHPRH	0.113954	negative
CPLX1	0.113932	negative
ETV3	0.113845	negative
C14orf159	0.113828	negative
FBXO16	0.113824	negative
LATS1	0.113695	negative
RBP7	0.113623	negative
CIDECP	0.113597	negative
RNASE4	0.113588	negative
IL18R1	0.113559	negative
AGBL2	0.113511	negative
MAPKAPK3	0.113396	negative
CCNI	0.113378	negative
AKR7A3	0.113332	negative
GADD45G	0.113327	negative
TRIM65	0.113232	negative
NHLRC2	0.113225	negative
HOMER1	0.113188	negative
KLHL29	0.113113	negative
PIK3C2A	0.11308	negative
KDM1B	0.113076	negative
ADCY5	0.11306	negative
RNF123	0.113055	negative
C9orf116	0.113041	negative
NPRL3	0.113021	negative
RBM22	0.112992	negative
EPRS	0.112955	negative
APOD	0.112948	negative
HIPK3	0.112899	negative
PKIA	0.112843	negative
SOX7	0.112627	negative
CENPP	0.112613	negative
PVRL3	0.112561	negative
SRCIN1	0.112435	negative
STARD13	0.112389	negative
G6PC3	0.112364	negative
G3BP1	0.112303	negative
KIAA1524	0.112246	negative
CTXN1	0.112187	negative
C19orf24	0.112081	negative
CNTNAP3	0.112036	negative
FAM198B	0.111995	negative
FAM102A	0.111938	negative
EXOC6B	0.111842	negative
CD36	0.111834	negative
PTPLB	0.111793	negative
IL6ST	0.111687	negative
FBXL22	0.111664	negative
DNAJB14	0.111569	negative
DENND1B	0.111551	negative
POLQ	0.111544	negative
CXorf56	0.11154	negative
TMEM27	0.111495	negative
SNX13	0.111459	negative
IGSF9B	0.111422	negative
SPTY2D1	0.111398	negative
PRKAR2A	0.111352	negative
MRM1	0.111337	negative
ADCY4	0.111307	negative
ZNF426	0.111209	negative
DDX21	0.111143	negative
ZNF641	0.111074	negative
CANX	0.111073	negative
NRIP2	0.111065	negative
ZNF551	0.111062	negative
TALDO1	0.111061	negative
HDX	0.111051	negative
RSU1	0.111025	negative
DHRS7	0.11101	negative
EGFL7	0.110997	negative
BAP1	0.110996	negative
CD34	0.110937	negative
PDZK1	0.110897	negative
MPP7	0.110887	negative
RHPN1	0.11082	negative
PPP2R5E	0.110754	negative
HSPA12B	0.110721	negative
DEF8	0.110707	negative
GJC1	0.110702	negative
AMPD3	0.110679	negative
DAAM1	0.110638	negative
RAG1	0.110634	negative
PCDHGA6	0.110584	negative
KLHL26	0.110583	negative
ZMIZ2	0.11057	negative
AMFR	0.110557	negative
NR2F6	0.110523	negative
JAM2	0.11036	negative
KDR	0.110341	negative
HCFC2	0.110315	negative
SPATA13	0.110314	negative
PPTC7	0.110312	negative
INHBB	0.110268	negative
ANKRD9	0.110253	negative
CDK5RAP3	0.110154	negative
MPP5	0.110154	negative
NHSL2	0.110147	negative
ZNF154	0.110138	negative
ANKHD1	0.110105	negative
CEP120	0.110105	negative
PGF	0.11008	negative
GTF2A1	0.109976	negative
FBXL17	0.109972	negative
BMP8B	0.109957	negative
HEATR5A	0.109885	negative
METRN	0.109846	negative
MTMR14	0.10982	negative
ERG	0.109798	negative
NAT9	0.109736	negative
ITFG3	0.10971	negative
FBXO24	0.109672	negative
APCDD1	0.109637	negative
ANG	0.109561	negative
NEFH	0.109551	negative
LONP1	0.109543	negative
DPP8	0.109536	negative
PLCXD2	0.109518	negative
NRARP	0.10951	negative
PYGL	0.109486	negative
GNB1	0.109478	negative
NCAPH	0.109421	negative
PSMC5	0.109337	negative
VWF	0.109333	negative
METTL14	0.109316	negative
NUDT9	0.109307	negative
CYP4X1	0.109271	negative
DUS1L	0.109224	negative
WRAP53	0.10915	negative
CDK19	0.109149	negative
RAD51AP1	0.109115	negative
TMEM176B	0.109104	negative
ACSL5	0.109054	negative
ANKRD13C	0.109042	negative
2019-09-02	0.109022	negative
HCFC1R1	0.109012	negative
FGFR4	0.10901	negative
2019-03-08	0.108859	negative
FAM173A	0.108831	negative
SLC25A40	0.108793	negative
TOR1AIP1	0.108781	negative
VPS18	0.108754	negative
SYNJ2BP	0.10875	negative
SEC24A	0.108747	negative
PRPF40A	0.108714	negative
ATP6V0C	0.108624	negative
TKT	0.108612	negative
SKIV2L2	0.108488	negative
PODXL	0.10841	negative
CCNT1	0.108251	negative
RCHY1	0.108217	negative
KATNAL1	0.1082	negative
KIRREL	0.10816	negative
NOS3	0.108157	negative
E2F8	0.108002	negative
IPO11	0.107946	negative
ZNF214	0.107914	negative
AK1	0.107898	negative
P4HTM	0.107872	negative
MFSD3	0.10782	negative
PALM2-AKAP2	0.107819	negative
HES6	0.10769	negative
ARHGDIA	0.107686	negative
SREBF2	0.107667	negative
PPM1A	0.107605	negative
MELK	0.107579	negative
TXLNG	0.107505	negative
PPAP2B	0.107466	negative
SEC23IP	0.107405	negative
PFKM	0.107332	negative
PTGDS	0.107307	negative
VPS54	0.107282	negative
CCDC137	0.107267	negative
DNASE1	0.10724	negative
KLHL23	0.107192	negative
BDH1	0.107115	negative
PRAM1	0.107095	negative
MCM10	0.107073	negative
TBCEL	0.107057	negative
ACBD3	0.107053	negative
WDR17	0.107023	negative
FBXL8	0.106966	negative
QARS	0.106878	negative
SLMAP	0.106867	negative
PKMYT1	0.106844	negative
APOOL	0.106799	negative
NMI	0.106785	negative
NEDD4L	0.10675	negative
PCDHB8	0.106744	negative
KIF11	0.106743	negative
REEP6	0.106712	negative
LCN12	0.106643	negative
KLHL8	0.106614	negative
ODF3B	0.106541	negative
FAM50A	0.106537	negative
ACTR3C	0.106527	negative
SFMBT2	0.106494	negative
RAC3	0.106483	negative
SLC30A6	0.106464	negative
PCDHGB7	0.106455	negative
PPIP5K1	0.106445	negative
RRP9	0.106431	negative
REL	0.106349	negative
TIAF1	0.106345	negative
UHMK1	0.106324	negative
SPTBN5	0.10632	negative
EPS15	0.106263	negative
ANLN	0.106262	negative
USP37	0.106231	negative
ARHGEF33	0.106228	negative
IGFBP6	0.106214	negative
SLBP	0.10616	negative
DDX58	0.106158	negative
KLHDC7A	0.106122	negative
WIPF3	0.106104	negative
SSTR2	0.106099	negative
GIMAP6	0.106046	negative
CALCRL	0.10601	negative
CHAC2	0.105953	negative
ZNF256	0.105876	negative
IPP	0.105798	negative
CTRL	0.105754	negative
SPEG	0.105672	negative
TRAM1L1	0.105668	negative
PTPRD	0.105666	negative
PCDHB15	0.105577	negative
PCDHGA10	0.105472	negative
PPAP2A	0.105451	negative
TTK	0.10543	negative
BCL6B	0.105429	negative
PHACTR1	0.105418	negative
BRWD3	0.105394	negative
RRAGC	0.105379	negative
CD3D	0.105367	negative
SHROOM4	0.105348	negative
NOVA2	0.105343	negative
TAF4B	0.105279	negative
TBC1D24	0.105271	negative
DPY19L3	0.10521	negative
WDR47	0.105204	negative
UTP14C	0.105191	negative
RAMP3	0.105125	negative
AVPR1B	0.105099	negative
ZNF404	0.105088	negative
ADAMTS15	0.104951	negative
ATP5D	0.104942	negative
PCBP4	0.104836	negative
TMEM176A	0.104815	negative
PIGQ	0.104802	negative
FAM73A	0.104797	negative
CCNE2	0.10457	negative
IDH3A	0.104549	negative
CD274	0.104526	negative
PTPRB	0.104487	negative
KLHL31	0.104445	negative
B9D1	0.104399	negative
DEK	0.104318	negative
UBXN11	0.104304	negative
HCCS	0.104303	negative
ROBO4	0.1043	negative
FAM114A2	0.104171	negative
AGAP6	0.104054	negative
AMPD2	0.104013	negative
RASSF3	0.104004	negative
SFXN3	0.103947	negative
RNF141	0.103874	negative
GIPC3	0.103832	negative
GSS	0.103779	negative
NSL1	0.10374	negative
ZNF311	0.103648	negative
GTSE1	0.103561	negative
FBXO17	0.103463	negative
TGFBRAP1	0.103447	negative
MSH5	0.103431	negative
NDFIP1	0.103426	negative
SHMT1	0.103417	negative
DEPDC1	0.103332	negative
ASPHD1	0.103324	negative
CEP152	0.103305	negative
SLC30A7	0.103203	negative
ANKRD36B	0.103191	negative
BMPER	0.103111	negative
C17orf62	0.103107	negative
KCTD20	0.103104	negative
HDAC11	0.103103	negative
IQCA1	0.10301	negative
LEMD3	0.102923	negative
ZNF285	0.102919	negative
ZNF774	0.102869	negative
PPM1J	0.102823	negative
DEGS2	0.102803	negative
C19orf71	0.102634	negative
PPIP5K2	0.102622	negative
SBNO1	0.102569	negative
NAP1L4	0.102505	negative
SLC16A4	0.102503	negative
RAB40A	0.102447	negative
TLR6	0.102444	negative
ZMYND19	0.102434	negative
C9orf43	0.102394	negative
NOD2	0.102375	negative
HMCN1	0.102366	negative
GPR75	0.1023	negative
SYT12	0.102191	negative
SLC9A7	0.102178	negative
ZC3HAV1L	0.102178	negative
PIF1	0.102169	negative
SGOL2	0.102167	negative
VIM	0.102166	negative
RHBDD2	0.102165	negative
RASIP1	0.102117	negative
CLIC4	0.102047	negative
ARHGEF15	0.102004	negative
NRL	0.101948	negative
SLC35A3	0.101931	negative
FLT4	0.101925	negative
LDB2	0.101888	negative
ATP6V0D1	0.101886	negative
ANGPT2	0.101861	negative
ZNF91	0.101774	negative
RSRC1	0.101762	negative
WBSCR16	0.101726	negative
MRPL10	0.101696	negative
NDUFAF3	0.10155	negative
ANKZF1	0.101529	negative
C17orf70	0.101505	negative
PCDHGB2	0.101494	negative
AFAP1L1	0.101475	negative
LTF	0.101452	negative
SH3BP5	0.10139	negative
RALGAPA2	0.101319	negative
PLXNA2	0.101289	negative
SERBP1	0.101229	negative
CLCN2	0.101149	negative
IFIH1	0.101135	negative
MSN	0.101131	negative
ZNF678	0.101119	negative
C16orf13	0.101088	negative
POLR2B	0.101085	negative
DLST	0.101075	negative
PTX3	0.101073	negative
CLEC14A	0.10106	negative
GLRX5	0.101033	negative
GGT1	0.100965	negative
RBM43	0.100962	negative
ZNF391	0.100888	negative
TBRG4	0.100778	negative
NOTCH3	0.100682	negative
DYM	0.100679	negative
SLC6A10P	0.100669	negative
STRADA	0.100649	negative
EPS8L1	0.100628	negative
GEMIN8P4	0.100571	negative
HOXC5	0.100566	negative
MIA3	0.100529	negative
ANKRD36BP1	0.100509	negative
HECTD2	0.100455	negative
CEP97	0.100416	negative
SLC16A9	0.100397	negative
C6orf163	0.100376	negative
EIF4A1	0.100367	negative
PLVAP	0.100367	negative
GPRIN3	0.100359	negative
PAPLN	0.100311	negative
UBE2Q2P1	0.100294	negative
EPAS1	0.100262	negative
AURKC	0.100224	negative
LRRC45	0.100221	negative
ZNF689	0.100142	negative
GOLIM4	0.100092	negative
MPV17L2	0.10006	negative
PLSCR4	0.100027	negative
GRAMD1B	0.099989	negative
MMRN2	0.099936	negative
C19orf40	0.099918	negative
PANK3	0.099904	negative
OLFML2A	0.099899	negative
POLN	0.099857	negative
LYPLA2	0.099826	negative
LMBRD2	0.099811	negative
CKB	0.099792	negative
CCDC40	0.099781	negative
GBP4	0.09978	negative
SPRY3	0.099776	negative
RELL2	0.099772	negative
SPNS1	0.099709	negative
PCCB	0.099644	negative
CENPK	0.099643	negative
KATNB1	0.099642	negative
SLC9A3R2	0.09964	negative
ZNF619	0.099633	negative
CDH5	0.099626	negative
JMJD8	0.099618	negative
KIF18A	0.099581	negative
DCTN4	0.099578	negative
ARL2	0.099574	negative
TTC30B	0.099533	negative
P2RY8	0.099505	negative
FAM72B	0.09947	negative
FAM171A2	0.099437	negative
ARHGAP5	0.099424	negative
NPTN	0.099405	negative
PHOSPHO1	0.099363	negative
HSFX2	0.09933	negative
KIFC1	0.099281	negative
ANP32E	0.099272	negative
GAK	0.099252	negative
ERCC6L	0.099246	negative
ADAMTS3	0.099226	negative
NEURL2	0.09921	negative
ZNF296	0.09919	negative
SOX17	0.099169	negative
TIE1	0.099072	negative
TEX9	0.099059	negative
ZDHHC24	0.099035	negative
CDK8	0.099033	negative
GPIHBP1	0.099004	negative
MAMDC2	0.098952	negative
CCR10	0.098926	negative
GTF2H4	0.098924	negative
SLC4A11	0.098914	negative
PUS1	0.098912	negative
SEC24B	0.098873	negative
LASP1	0.098852	negative
RBL1	0.098806	negative
TBC1D10B	0.098748	negative
NSUN6	0.09873	negative
ISM1	0.098712	negative
MORN2	0.098711	negative
IDE	0.098706	negative
ZNF721	0.098703	negative
EAF1	0.09866	negative
CTDSPL2	0.098632	negative
PPP4R1L	0.09858	negative
DDX46	0.098525	negative
PPP2R5A	0.098498	negative
RASA2	0.09834	negative
SAP30BP	0.098255	negative
BUB1B	0.098237	negative
OGDHL	0.098197	negative
MAML2	0.098154	negative
ADAMTS14	0.098147	negative
ARC	0.098143	negative
CDYL2	0.098143	negative
COPB1	0.098103	negative
NIPAL2	0.098102	negative
VIPR1	0.09809	negative
BAIAP2L2	0.098057	negative
GLTP	0.098051	negative
C5orf45	0.098028	negative
DENND2C	0.098023	negative
SYNPO	0.097996	negative
PECAM1	0.097991	negative
HLX	0.097989	negative
ABCC3	0.097909	negative
WDR90	0.097883	negative
PTDSS2	0.097855	negative
RGN	0.09777	negative
UHRF1BP1L	0.09776	negative
SLC30A9	0.097736	negative
NBEAL1	0.097727	negative
SLFN11	0.097687	negative
MUC20	0.097619	negative
PURA	0.097591	negative
EDNRA	0.097548	negative
UQCRC1	0.097526	negative
ROGDI	0.097474	negative
PDLIM1	0.09744	negative
RNASE1	0.097431	negative
TRMT61A	0.097429	negative
BAG4	0.097416	negative
NCAM1	0.097354	negative
TMEM8A	0.097336	negative
C4orf29	0.09733	negative
GUCY1B3	0.097306	negative
ABCA11P	0.097275	negative
MCM6	0.097266	negative
MTBP	0.097266	negative
S1PR5	0.097249	negative
NOTCH4	0.097225	negative
PLIN2	0.097184	negative
FAM151B	0.097154	negative
EBF1	0.097133	negative
PPP3R1	0.097121	negative
NUP155	0.097115	negative
PLXNC1	0.097104	negative
NEU3	0.097094	negative
FAM98B	0.097082	negative
PDZD8	0.097066	negative
HOOK2	0.097056	negative
RGL3	0.097056	negative
WDR6	0.097037	negative
CLIC1	0.096973	negative
PDZK1IP1	0.096963	negative
NR5A2	0.096948	negative
CHTF18	0.096938	negative
COMTD1	0.096926	negative
RPLP0P2	0.096922	negative
SPOPL	0.096857	negative
TMED7	0.096843	negative
BCAT2	0.096764	negative
ZNF282	0.096707	negative
RLF	0.09666	negative
IL8	0.096646	negative
CAMLG	0.096608	negative
FBF1	0.096597	negative
C15orf48	0.096525	negative
GFER	0.096517	negative
ANO6	0.096508	negative
PRRC1	0.096484	negative
PRICKLE2	0.096483	negative
ABCG2	0.09644	negative
TPRG1	0.096435	negative
NUSAP1	0.0964	negative
OR2A7	0.096349	negative
DPM2	0.096335	negative
POLG2	0.096322	negative
PIP4K2B	0.09623	negative
AVIL	0.096208	negative
SATL1	0.096188	negative
HOXA5	0.096186	negative
FAM26E	0.096114	negative
C1RL	0.096082	negative
GABPA	0.096082	negative
TMEM129	0.096067	negative
PCDH12	0.096061	negative
BLZF1	0.095986	negative
APOLD1	0.095984	negative
HSD17B11	0.095984	negative
PRR7	0.095919	negative
HOXA10	0.095892	negative
HOXA9	0.095892	negative
FSIP1	0.095874	negative
RAB3GAP2	0.095843	negative
SLC12A9	0.095831	negative
PRUNE2	0.095808	negative
GSTCD	0.095787	negative
RNF138P1	0.095779	negative
COASY	0.095776	negative
FAM63B	0.095754	negative
ITGA9	0.095748	negative
DIO2	0.095734	negative
ROCK2	0.095611	negative
ATG4D	0.095593	negative
XRCC2	0.095562	negative
RNF217	0.095552	negative
PPP1R3E	0.095546	negative
DAG1	0.095514	negative
P2RY14	0.095512	negative
GTF3C4	0.09551	negative
AKAP5	0.095445	negative
OGG1	0.095418	negative
CFB	0.095407	negative
ST3GAL1	0.095347	negative
ACTR2	0.095276	negative
SERTAD4	0.095266	negative
ZNF460	0.095258	negative
LYSMD3	0.095238	negative
ZNF843	0.095229	negative
TDRD10	0.095195	negative
P2RX7	0.095144	negative
SPG7	0.095127	negative
DOC2A	0.095076	negative
CYB561D2	0.095042	negative
CDK5R1	0.095037	negative
ASCC2	0.095025	negative
MEF2C	0.094979	negative
ZFP91	0.094976	negative
FAM90A1	0.094973	negative
C11orf35	0.094972	negative
FBXO28	0.094948	negative
RAPGEF2	0.09492	negative
SNF8	0.094914	negative
PTPN12	0.094893	negative
CABP7	0.094862	negative
AMDHD2	0.094847	negative
TEX264	0.094838	negative
ACAN	0.094768	negative
PELP1	0.094746	negative
ZBTB16	0.094612	negative
POLE2	0.09461	negative
LRP5L	0.094589	negative
DDX28	0.094502	negative
TTC27	0.094497	negative
STAG3L1	0.094485	negative
SAMD8	0.094478	negative
PRKCH	0.094465	negative
CSPG4	0.094456	negative
C10orf95	0.094435	negative
RAB11FIP4	0.094412	negative
SLC25A22	0.094363	negative
CD93	0.09436	negative
ATP6V0B	0.094359	negative
NUF2	0.094327	negative
NOXA1	0.094318	negative
SSPN	0.094296	negative
CSNK1D	0.094235	negative
PTRH1	0.094212	negative
RC3H2	0.094211	negative
BIN1	0.094188	negative
PDS5B	0.0941	negative
FCN3	0.094076	negative
ADAMTSL5	0.094061	negative
SLC25A46	0.094042	negative
TRAPPC1	0.094009	negative
LLGL2	0.093978	negative
FAM168A	0.093954	negative
NCLN	0.093949	negative
ZNF876P	0.093948	negative
HSD17B10	0.093929	negative
MSI2	0.093905	negative
CLCN7	0.093901	negative
SHOC2	0.093838	negative
MRPS17	0.093826	negative
FITM1	0.093812	negative
BSG	0.093801	negative
FILIP1	0.093791	negative
REM1	0.093751	negative
LETM1	0.093654	negative
NECAB3	0.093641	negative
AGAP11	0.093615	negative
GSTZ1	0.093609	negative
USP19	0.093552	negative
SLC16A7	0.09351	negative
CHRNA5	0.093501	negative
SLC39A10	0.093492	negative
DND1	0.093491	negative
GATSL1	0.09349	negative
HSPB1	0.09339	negative
NXPH3	0.093352	negative
KLHDC10	0.093347	negative
TRIP6	0.093338	negative
RFNG	0.093296	negative
TIGD4	0.093293	negative
TRMT11	0.093228	negative
TUFM	0.093121	negative
C6orf132	0.093087	negative
STEAP4	0.093084	negative
BLM	0.09308	negative
OSCP1	0.093014	negative
SDSL	0.092998	negative
PLEKHJ1	0.092972	negative
ZNF280C	0.09296	negative
SRBD1	0.092948	negative
RTKN2	0.09292	negative
SUSD5	0.09291	negative
GNGT2	0.092878	negative
GDPD3	0.092852	negative
RPP14	0.092845	negative
TAF1B	0.092809	negative
LRRC32	0.092805	negative
TOMM40	0.092804	negative
LMTK2	0.092791	negative
PLEKHG4B	0.092782	negative
SNRPA	0.092761	negative
EIF2AK2	0.09267	negative
DAAM2	0.092657	negative
C11orf48	0.092633	negative
ZNF484	0.092587	negative
KIAA0754	0.092584	negative
AZI1	0.092552	negative
DNAH10	0.092551	negative
CENPM	0.092547	negative
E2F1	0.092547	negative
RBM27	0.092539	negative
FOXP3	0.092535	negative
RNF169	0.092526	negative
ALX3	0.092507	negative
ZNF205	0.092507	negative
ZNF713	0.092496	negative
SPRY1	0.092493	negative
SLC25A24	0.092473	negative
SH2D3C	0.092438	negative
SRM	0.092409	negative
NAA30	0.092398	negative
TCF4	0.092387	negative
SMARCE1	0.092339	negative
RLTPR	0.092338	negative
HSF2BP	0.092324	negative
SLC1A1	0.092305	negative
MAMDC4	0.09223	negative
KBTBD8	0.092206	negative
NES	0.092081	negative
ITGA1	0.092077	negative
SMAD2	0.092056	negative
PNMA2	0.09203	negative
FMNL3	0.092029	negative
NME1-NME2	0.091997	negative
PHF3	0.091989	negative
TMEM204	0.091989	negative
ZNF625	0.091981	negative
ALDH3B1	0.091951	negative
GIMAP8	0.091924	negative
NAGPA	0.091922	negative
AQR	0.091917	negative
SV2B	0.09188	negative
ISG15	0.091877	negative
MAP3K2	0.091807	negative
ZNF717	0.091781	negative
WFIKKN1	0.091766	negative
CALD1	0.091686	negative
SAC3D1	0.091653	negative
SLC27A5	0.091645	negative
CSGALNACT2	0.091639	negative
EXO1	0.091611	negative
PFN1	0.091552	negative
CCDC88A	0.091538	negative
LAMP3	0.091473	negative
SYDE1	0.091458	negative
PDE3B	0.091432	negative
C6orf226	0.091428	negative
OIP5	0.091281	negative
LRRC4B	0.091253	negative
DPM3	0.091239	negative
LTC4S	0.091234	negative
SHE	0.091177	negative
HIST1H4J	0.091109	negative
TRAPPC5	0.091085	negative
SNHG9	0.091077	negative
TMEM88	0.091063	negative
NPAT	0.091059	negative
BTBD19	0.091058	negative
TMUB2	0.09105	negative
CS	0.091016	negative
WNT11	0.091001	negative
RPUSD1	0.090971	negative
ACVRL1	0.090961	negative
MIB1	0.090948	negative
PDP2	0.090918	negative
STARD3	0.090911	negative
RALY	0.090864	negative
NACC1	0.090779	negative
ZNF791	0.09077	negative
RNF2	0.090709	negative
TTC21A	0.090702	negative
CCDC122	0.090697	negative
FBXL3	0.090661	negative
CD97	0.090566	negative
USP45	0.090566	negative
ZNF430	0.090547	negative
MCEE	0.090522	negative
C12orf68	0.090436	negative
ADM	0.09042	negative
SOX18	0.090345	negative
UNC119	0.090329	negative
MORC3	0.090321	negative
DR1	0.090267	negative
CTU2	0.090227	negative
ZFR	0.090211	negative
C21orf49	0.090189	negative
DOCK9	0.090183	negative
SH2D4A	0.090177	negative
SIRPB2	0.09017	negative
ZNF442	0.090165	negative
LCOR	0.090163	negative
F2RL3	0.090124	negative
OR2A4	0.090107	negative
RHOT2	0.090093	negative
DMXL1	0.090088	negative
NNT	0.090043	negative
WDR76	0.089941	negative
LZTS1	0.089872	negative
ZNF225	0.089839	negative
CORO1C	0.089821	negative
RCC1	0.089747	negative
MAEA	0.089742	negative
SIGLEC7	0.089716	negative
CCNJ	0.089671	negative
KIAA0947	0.089666	negative
RABL5	0.089657	negative
HELB	0.08959	negative
RGS18	0.089575	negative
KIAA1244	0.08952	negative
MCM8	0.089464	negative
CTCFL	0.089456	negative
CXorf36	0.089456	negative
TLR1	0.089443	negative
CENPO	0.089417	negative
SLC35C2	0.089413	negative
LONRF3	0.089412	negative
AGAP5	0.089368	negative
RAB2A	0.089319	negative
ZNF136	0.0893	negative
SLC29A3	0.089296	negative
EMP2	0.089281	negative
C5orf24	0.089263	negative
NAIP	0.089258	negative
MFAP3	0.089196	negative
CDC34	0.089152	negative
LY6E	0.089145	negative
TWF2	0.089103	negative
UBE2S	0.08909	negative
CWC22	0.089089	negative
MED24	0.089058	negative
WDR7	0.088963	negative
BHMT	0.088943	negative
CSTA	0.088937	negative
ASXL2	0.088936	negative
IL15RA	0.088915	negative
KLHL15	0.088913	negative
CD7	0.088905	negative
NSUN5	0.088843	negative
CCDC12	0.088837	negative
NME3	0.088837	negative
RBM18	0.088825	negative
SH3BGRL	0.088798	negative
ZFPM2	0.088797	negative
SPPL2B	0.088795	negative
ARAP3	0.088784	negative
SHFM1	0.088784	negative
CAPN12	0.088749	negative
HAS3	0.088749	negative
MPZL1	0.088735	negative
KIAA0196	0.088705	negative
USP16	0.08868	negative
PELI1	0.088674	negative
NBPF10	0.088615	negative
GTF3C5	0.088607	negative
LINGO1	0.088572	negative
PLEKHB2	0.088557	negative
IREB2	0.088463	negative
PLK4	0.088412	negative
MAP3K13	0.088408	negative
MOSPD2	0.088378	negative
LNPEP	0.088343	negative
NME2	0.088342	negative
G3BP2	0.08834	negative
GEMIN5	0.088281	negative
C1orf106	0.088261	negative
PRIM1	0.088256	negative
GNB1L	0.088243	negative
TMEM200A	0.088242	negative
NELL2	0.08824	negative
CCNB3	0.088209	negative
SKA3	0.088199	negative
CAP1	0.088176	negative
ZNF573	0.088158	negative
CD8B	0.088141	negative
SNX20	0.088112	negative
ATP1A2	0.088053	negative
PDE11A	0.088031	negative
CLOCK	0.088003	negative
ISCU	0.087989	negative
TRIM38	0.08798	negative
CDK1	0.087933	negative
SOCS5	0.08793	negative
VMO1	0.087923	negative
ALDH1L2	0.087914	negative
ADORA2A	0.08789	negative
S1PR4	0.087883	negative
LRRC40	0.087862	negative
KIF15	0.087856	negative
PDGFB	0.087774	negative
CCDC61	0.087752	negative
CTAGE1	0.087732	negative
TMEM161A	0.087699	negative
FAM71E1	0.087669	negative
TRIP11	0.087636	negative
ZNF41	0.087542	negative
WDR24	0.08754	negative
POLK	0.087526	negative
MTO1	0.087443	negative
SP3	0.087382	negative
ADAT3	0.08738	negative
GJA9	0.087373	negative
AOC3	0.087369	negative
NCRNA00171	0.087369	negative
KIF13A	0.087351	negative
PRDM1	0.087319	negative
CMTM4	0.087312	negative
LYG1	0.087311	negative
HHEX	0.087309	negative
BBX	0.087257	negative
DCUN1D1	0.087238	negative
BGLAP	0.087233	negative
ZGLP1	0.087233	negative
AOC2	0.08723	negative
AAGAB	0.08719	negative
GNAI3	0.087185	negative
COL5A3	0.087177	negative
C3orf70	0.087113	negative
NSMCE1	0.087104	negative
AATK	0.087018	negative
TRIM44	0.086995	negative
SCARF1	0.086977	negative
ARL5B	0.086961	negative
MT1G	0.086874	negative
NAPSA	0.086874	negative
SLU7	0.086797	negative
S1PR3	0.086742	negative
TGOLN2	0.086742	negative
PRKAA1	0.086734	negative
PGP	0.086731	negative
RSBN1	0.08672	negative
GAN	0.086701	negative
GATC	0.086665	negative
CYP46A1	0.086659	negative
C11orf83	0.086654	negative
STX11	0.086648	negative
CYP51A1	0.086645	negative
PDHB	0.086622	negative
JOSD2	0.086575	negative
ZNF93	0.086561	negative
INE1	0.086541	negative
HGS	0.086517	negative
CCT6P1	0.086504	negative
MIIP	0.08649	negative
C9orf72	0.086472	negative
PIK3CA	0.0864	negative
CYSLTR2	0.086331	negative
AKT1S1	0.086315	negative
RRN3P2	0.086299	negative
SIGLEC16	0.086294	negative
C1orf159	0.08628	negative
TAF1L	0.086268	negative
CLTB	0.086246	negative
SMAD5	0.086219	negative
FASTK	0.086197	negative
ZFP30	0.086184	negative
ACER2	0.086182	negative
ASPSCR1	0.086151	negative
NAA15	0.086091	negative
TMEM44	0.086074	negative
YY2	0.086049	negative
YIPF6	0.086	negative
C14orf80	0.085958	negative
STAG3L2	0.085952	negative
UTP6	0.085913	negative
NDUFS8	0.085907	negative
ZNF789	0.085899	negative
PLD2	0.085898	negative
NOTCH2	0.085887	negative
GIMAP7	0.085881	negative
QKI	0.085818	negative
ABHD14A	0.085764	negative
TBCD	0.085763	negative
TYW1B	0.085751	negative
PTCD1	0.085749	negative
BCAR1	0.085745	negative
SLIT3	0.085745	negative
KCNE4	0.085678	negative
PPDPF	0.085668	negative
CFI	0.085659	negative
SPDYA	0.08565	negative
TCTE3	0.085595	negative
DDX56	0.085582	negative
PMPCA	0.085582	negative
FAM43B	0.085559	negative
MFAP2	0.085559	negative
PMAIP1	0.085552	negative
ZNF628	0.085539	negative
RANGRF	0.085537	negative
DDX18	0.085509	negative
C10orf10	0.085508	negative
GOT2	0.085506	negative
TLR8	0.085505	negative
ZNF440	0.085493	negative
TOX2	0.085475	negative
LYN	0.085407	negative
SIPA1L2	0.085402	negative
COX10	0.085374	negative
SCO1	0.085374	negative
2019-09-04	0.085258	negative
HECW2	0.085244	negative
CLEC16A	0.085235	negative
LRRC66	0.085169	negative
DCAF16	0.085162	negative
SH2B2	0.085162	negative
MCF2L2	0.08515	negative
CYHR1	0.085126	negative
FAM64A	0.085125	negative
CCDC85B	0.085084	negative
ATP11B	0.085071	negative
GPS1	0.085034	negative
C12orf66	0.085007	negative
RNF31	0.084991	negative
SLC39A3	0.084964	negative
GPR137	0.084931	negative
HEXIM2	0.084927	negative
EPB41L4B	0.084899	negative
C6orf136	0.084883	negative
HEPH	0.084878	negative
MPG	0.084846	negative
RASD2	0.084816	negative
CCDC81	0.084789	negative
UPRT	0.084766	negative
ELMO1	0.08475	negative
GPR137C	0.084722	negative
PEX14	0.084717	negative
TOR1AIP2	0.084663	negative
GIMAP5	0.084661	negative
RHOJ	0.084652	negative
HBA2	0.08463	negative
GUCA1B	0.084622	negative
UPF2	0.084586	negative
ADCK5	0.084581	negative
PSKH1	0.084571	negative
TAP2	0.084547	negative
GET4	0.084511	negative
SBF2	0.084511	negative
AGAP8	0.084481	negative
TARBP2	0.084479	negative
ARHGAP26	0.084421	negative
YTHDF3	0.084416	negative
GIMAP4	0.084404	negative
TROVE2	0.084403	negative
NUP85	0.084364	negative
C9orf114	0.084326	negative
USP38	0.084321	negative
SELO	0.08431	negative
TIPRL	0.084294	negative
PSMB3	0.08429	negative
ZNF524	0.084237	negative
TP53I13	0.084234	negative
GK3P	0.084221	negative
APOC1	0.084201	negative
ZNF669	0.084191	negative
NDOR1	0.084174	negative
DSCC1	0.084153	negative
WDFY1	0.084151	negative
MLST8	0.084147	negative
TXK	0.084128	negative
PRSS27	0.08411	negative
LIME1	0.084104	negative
RAB1B	0.084092	negative
ANO1	0.084071	negative
POU3F3	0.084042	negative
C6orf1	0.084019	negative
ZBTB48	0.084018	negative
C1orf123	0.084014	negative
USP49	0.084011	negative
KIAA1462	0.084004	negative
ZNF664	0.083996	negative
LAG3	0.083983	negative
CMTM8	0.083978	negative
TXNRD2	0.083937	negative
NT5C	0.083933	negative
ZNF487	0.083921	negative
PCGF5	0.083919	negative
TBXA2R	0.083919	negative
TRIM2	0.083895	negative
ZNF768	0.083888	negative
ASCC3	0.083808	negative
MYD88	0.083756	negative
UBR1	0.083691	negative
RHBDL1	0.083644	negative
LRRC56	0.083605	negative
ETS1	0.083557	negative
TPM3	0.083525	negative
ADAM17	0.083495	negative
ARHGAP11A	0.083495	negative
GTF2I	0.083478	negative
IFT140	0.083477	negative
SIRPB1	0.083463	negative
ZNF837	0.083381	negative
FAM73B	0.083333	negative
SHCBP1	0.083302	negative
RGL1	0.083291	negative
SCARNA17	0.08328	negative
GRAP	0.083271	negative
XRCC5	0.083262	negative
ERAL1	0.083214	negative
LAMA4	0.083135	negative
CLIC2	0.083131	negative
LEKR1	0.08311	negative
SPAST	0.083104	negative
G6PD	0.083001	negative
ZNF665	0.08298	negative
ZNF775	0.08297	negative
DISC1	0.082936	negative
MUSTN1	0.082892	negative
PPFIA4	0.082892	negative
ANKRD23	0.082886	negative
HEATR5B	0.082884	negative
TBL3	0.082819	negative
FBXW5	0.082795	negative
ANKHD1-EIF4EBP3	0.082764	negative
TRIM9	0.082764	negative
METTL7B	0.082714	negative
KIAA1429	0.082704	negative
USP8	0.082689	negative
GPS2	0.082676	negative
BAG1	0.08265	negative
ZNF765	0.08264	negative
FAM160B1	0.082622	negative
UNC5B	0.082619	negative
FAM3A	0.08261	negative
SCAMP1	0.082557	negative
AGBL3	0.082552	negative
FBXL13	0.082552	negative
AKR1C3	0.082515	negative
C12orf60	0.082494	negative
CCDC15	0.082467	negative
ZNF787	0.082452	negative
CCR7	0.08243	negative
RNF149	0.082364	negative
CD28	0.08233	negative
SPRY4	0.082304	negative
OR51E1	0.082293	negative
SLC25A39	0.08229	negative
FRZB	0.082289	negative
HIGD1A	0.082224	negative
CCDC57	0.082215	negative
COX8A	0.082193	negative
CCDC39	0.082158	negative
PDDC1	0.082154	negative
DENND4A	0.08213	negative
URM1	0.082037	negative
GIPC1	0.082013	negative
GZMM	0.081971	negative
ANPEP	0.081936	negative
NEK7	0.081908	negative
KPTN	0.081899	negative
THOC6	0.081871	negative
HBS1L	0.081863	negative
HIAT1	0.081848	negative
NAPA	0.081772	negative
TAOK1	0.08177	negative
ZNF254	0.081712	negative
SOS2	0.081701	negative
RNF168	0.081693	negative
KIAA0101	0.081661	negative
NBR1	0.081625	negative
ZBTB37	0.081613	negative
PRR24	0.081599	negative
RNF125	0.081586	negative
HLA-DMA	0.081574	negative
PTGES2	0.081568	negative
KRTCAP2	0.081555	negative
MRPL38	0.081552	negative
WDR46	0.081551	negative
DOHH	0.081538	negative
DNAJC22	0.08153	negative
PLXDC1	0.081505	negative
KDM4D	0.081453	negative
FAM86A	0.081436	negative
TMOD3	0.081431	negative
ZFYVE1	0.08143	negative
MIER1	0.081419	negative
CHSY3	0.081374	negative
PEAR1	0.081354	negative
ZBTB12	0.081252	negative
PYROXD2	0.081251	negative
APRT	0.081228	negative
ASPM	0.081218	negative
C9orf37	0.081196	negative
RPUSD2	0.081184	negative
PPOX	0.081166	negative
HSF1	0.081123	negative
KIAA1958	0.081107	negative
SEC22C	0.081023	negative
RAB11B	0.081006	negative
SDR39U1	0.081001	negative
COL4A1	0.080978	negative
EGLN2	0.080958	negative
ATP5SL	0.080921	negative
WIPF2	0.080916	negative
COX6C	0.080887	negative
UBXN7	0.080872	negative
FEM1B	0.080816	negative
GREB1	0.080793	negative
MEF2A	0.080723	negative
TSSK3	0.080708	negative
ATP13A1	0.080703	negative
CASZ1	0.080677	negative
ZNF431	0.080647	negative
ZNF658	0.080626	negative
CAND1	0.080592	negative
MCRS1	0.080489	negative
CRLF3	0.080478	negative
ITSN2	0.080471	negative
CORO1B	0.080441	negative
MAN1A2	0.080381	negative
C7orf55	0.080359	negative
CLDN5	0.080307	negative
SRFBP1	0.080297	negative
ZNF408	0.08029	negative
PTK6	0.080286	negative
GRSF1	0.080281	negative
FAM71D	0.080258	negative
ABHD1	0.080221	negative
ITGB1	0.080213	negative
LMF2	0.080181	negative
SCO2	0.080181	negative
CLSTN3	0.080178	negative
MFSD2B	0.080162	negative
TUBB2A	0.080143	negative
TUBB2B	0.080143	negative
LTBP1	0.080142	negative
FDX1L	0.080124	negative
LIMA1	0.080122	negative
FBXW9	0.08006	negative
PI4KAP2	0.080008	negative
ZNF337	0.079994	negative
NAF1	0.079972	negative
ADAM10	0.079947	negative
ZNF420	0.079922	negative
SDF2	0.079918	negative
ZFYVE16	0.079915	negative
SERINC3	0.079914	negative
AFF4	0.079907	negative
LIN54	0.079898	negative
MYH3	0.079898	negative
OGFOD2	0.079872	negative
DCXR	0.079845	negative
ZNF668	0.079795	negative
GPR39	0.079794	negative
NARFL	0.079782	negative
RNF167	0.079733	negative
CRYGS	0.079723	negative
DGCR14	0.079721	negative
LONP2	0.079708	negative
CDH6	0.079669	negative
ABHD11	0.079648	negative
SEC14L5	0.079635	negative
ARL8B	0.079628	negative
LHX6	0.079623	negative
IFNAR2	0.079599	negative
PIAS1	0.079585	negative
ANKRD13B	0.079554	negative
LRRC29	0.079519	negative
DIS3	0.079511	negative
ROCK1	0.079494	negative
ASPA	0.079463	negative
ERN1	0.079392	negative
COL27A1	0.079351	negative
C2orf76	0.079345	negative
LCA5	0.079336	negative
UCK1	0.079265	negative
TAF6	0.079245	negative
TMEM171	0.07921	negative
COPS6	0.079208	negative
VTI1B	0.079198	negative
MMGT1	0.079189	negative
DNAJC30	0.079187	negative
CCDC51	0.079167	negative
PPP1R14B	0.079083	negative
HMMR	0.079078	negative
REEP3	0.079063	negative
DOCK6	0.078973	negative
TRMT1	0.078955	negative
ANKS3	0.078915	negative
UTRN	0.078898	negative
PGLS	0.078866	negative
MRPL48	0.078825	negative
ATAD3A	0.078818	negative
DTL	0.078805	negative
BVES	0.078793	negative
ABI3	0.078789	negative
OSBPL2	0.078782	negative
NPLOC4	0.078772	negative
HRC	0.078739	negative
IPMK	0.078731	negative
ARTN	0.07873	negative
FGD6	0.078698	negative
ZNF428	0.078698	negative
ESCO1	0.078688	negative
FER	0.078672	negative
MTDH	0.078663	negative
THSD1	0.078651	negative
ATPAF2	0.078646	negative
TAL1	0.078627	negative
RABEP2	0.078594	negative
HRAS	0.07859	negative
ZNF776	0.078577	negative
ZDHHC12	0.078533	negative
GPX1	0.078529	negative
NEURL1B	0.07852	negative
MIB2	0.078467	negative
BTN3A2	0.078415	negative
FAF2	0.078415	negative
EIF4E	0.078375	negative
APOL3	0.078368	negative
2019-03-06	0.078362	negative
IL4R	0.078319	negative
COG4	0.078269	negative
FUK	0.078269	negative
ELK3	0.078266	negative
HLA-DMB	0.078229	negative
HEYL	0.078178	negative
THUMPD2	0.07813	negative
WDR75	0.07813	negative
CRTC1	0.078013	negative
TRIP10	0.078006	negative
TUBG1	0.077984	negative
AURKAIP1	0.077969	negative
ARFGAP1	0.077962	negative
CEBPA	0.077953	negative
LMNB1	0.077945	negative
DISP2	0.077938	negative
RAB3D	0.077927	negative
UNC5CL	0.077926	negative
LSM4	0.07791	negative
ARHGDIB	0.077905	negative
FOXF1	0.077894	negative
ZBTB41	0.077888	negative
LRRC8C	0.077876	negative
SHARPIN	0.077793	negative
RNF111	0.077743	negative
PAFAH1B3	0.077739	negative
C12orf61	0.077723	negative
RMRP	0.07772	negative
SLC30A5	0.077717	negative
SPDYE6	0.077714	negative
USP51	0.077636	negative
GIT1	0.077531	negative
MRPL41	0.077525	negative
ENTPD1	0.077505	negative
TMEM116	0.077462	negative
NME1	0.077437	negative
LRCH4	0.077377	negative
RPL22	0.077371	negative
CNRIP1	0.077316	negative
REPIN1	0.077309	negative
EDEM3	0.077307	negative
AGTRAP	0.077299	negative
SLC25A5	0.077298	negative
HLA-E	0.077246	negative
ZEB1	0.077217	negative
HIST4H4	0.077192	negative
SPSB2	0.077171	negative
ZFPL1	0.077134	negative
EIF3A	0.077131	negative
PUS7L	0.077075	negative
FANCB	0.077061	negative
NAGLU	0.077058	negative
ATRX	0.077039	negative
COL1A1	0.077031	negative
ACD	0.077024	negative
AKAP11	0.076974	negative
MUTYH	0.076908	negative
NBPF16	0.076907	negative
SLC25A3	0.076853	negative
VPREB3	0.076841	negative
PHKG2	0.076828	negative
FYCO1	0.076817	negative
KIAA0753	0.076814	negative
C19orf48	0.07681	negative
VCAM1	0.076755	negative
ICK	0.076753	negative
PAK4	0.076707	negative
PTPN23	0.076669	negative
TNFAIP8L1	0.07666	negative
MYO9A	0.076659	negative
SGTA	0.076638	negative
LIN37	0.076632	negative
DUSP1	0.076612	negative
DALRD3	0.07658	negative
LEPROTL1	0.076536	negative
ATF7IP	0.07647	negative
FAM102B	0.076466	negative
CEP170	0.07643	negative
INTS4L2	0.076426	negative
RUVBL2	0.076421	negative
FRMD4A	0.076409	negative
PDF	0.076382	negative
MEA1	0.076274	negative
HMOX2	0.076263	negative
TOM1	0.076262	negative
[truncated: 1,954 more rows]

## Sheet: LIHC
gene	avg. ΔPCC	label
ANGPTL6	0.395341	positive
SLC19A3	0.37835	positive
PRCC	0.373992	positive
SCAMP3	0.373992	positive
ECM1	0.299462	positive
CCL14	0.284668	positive
CYP2B6	0.282005	positive
FBP1	0.278672	positive
GPAA1	0.274979	positive
F9	0.268921	positive
PAH	0.26664	positive
AGXT2	0.261882	positive
HSD17B6	0.260429	positive
ANG	0.258303	positive
RNASE4	0.258303	positive
ZNF696	0.256432	positive
ZNF7	0.256432	positive
SLCO1B1	0.253879	positive
AGXT	0.251252	positive
AKR1D1	0.251119	positive
ANXA10	0.250734	positive
AMDHD1	0.250103	positive
ADH6	0.24858	positive
CLEC3B	0.248517	positive
ADSL	0.247561	positive
XRCC6	0.247561	positive
MAT1A	0.24452	positive
NR1I3	0.244173	positive
FETUB	0.240858	positive
APOF	0.239931	positive
CYP3A4	0.234268	positive
SLC22A7	0.234039	positive
CPN2	0.233983	positive
APOC4	0.232613	positive
C1orf35	0.229955	positive
TRIM11	0.229955	positive
RNF180	0.22869	positive
MASP2	0.227909	positive
RBP4	0.226888	positive
TBXA2R	0.226712	positive
PLG	0.224608	positive
ACSM2A	0.222985	positive
CYB5A	0.222096	positive
HSD17B2	0.22194	positive
ASGR2	0.220877	positive
WDR72	0.2208	positive
MRPL9	0.220442	positive
A1BG	0.220109	positive
SERPINC1	0.219874	positive
CFHR2	0.218627	positive
SAA4	0.217901	positive
SULT2A1	0.217677	positive
AMBP	0.216466	positive
INMT	0.216341	positive
AQP9	0.212695	positive
C8B	0.211939	positive
NSMCE2	0.210416	positive
FXYD1	0.2091	positive
C8A	0.209015	positive
SEC14L2	0.207228	positive
RGN	0.20524	positive
SLC13A5	0.204332	positive
UGT2B7	0.203944	positive
MST1	0.203936	positive
ALDOB	0.203248	positive
HAO1	0.202942	positive
ACSM2B	0.202837	positive
HAL	0.200767	positive
AADAC	0.200086	positive
HABP2	0.199764	positive
OIT3	0.199309	positive
DNASE1L3	0.198962	positive
PODN	0.198327	positive
SLC27A5	0.197939	positive
PGLYRP2	0.197421	positive
STEAP4	0.197342	positive
WDR46	0.197273	positive
DUSP9	0.197238	positive
ASGR1	0.195667	positive
PYCRL	0.195647	positive
BCHE	0.195005	positive
APOA1	0.193415	positive
PUF60	0.193393	positive
PNMAL2	0.1927	positive
HPX	0.192257	positive
F2	0.191935	positive
F11	0.189632	positive
FMOD	0.188524	positive
RAMP3	0.187483	positive
TUBA1B	0.187326	positive
CPN1	0.186747	positive
KNG1	0.185837	positive
XDH	0.185753	positive
CPB2	0.185696	positive
INHBC	0.184987	positive
AFM	0.184527	positive
SLC2A2	0.184516	positive
F12	0.184072	positive
TTC39B	0.182956	positive
HFE2	0.182036	positive
EMILIN1	0.181525	positive
MAF1	0.181327	positive
SERPINF2	0.180699	positive
APOC3	0.1798	positive
BGN	0.179691	positive
NR0B2	0.179202	positive
HPR	0.178968	positive
AKR1C4	0.178824	positive
ERLIN2	0.178405	positive
PROSC	0.178405	negative
SERPINA10	0.177935	negative
KLHDC9	0.177792	negative
VPS72	0.17748	negative
CYHR1	0.176755	negative
SERPINA7	0.176233	negative
GGT5	0.175381	negative
SARDH	0.17525	negative
DCAF13	0.174645	negative
ACOX2	0.172997	negative
UGT1A9	0.172921	negative
VTN	0.172554	negative
APOB	0.172473	negative
GSDMD	0.172345	negative
APOC2	0.172072	negative
MXRA5	0.171909	negative
C4orf29	0.171437	negative
METTL14	0.171437	negative
ANKS6	0.171399	negative
LEAP2	0.171235	negative
IYD	0.171156	negative
TKT	0.170972	negative
SLC6A16	0.170721	negative
EHHADH	0.170143	negative
SPINT1	0.169707	negative
TFR2	0.169538	negative
TM4SF5	0.169521	negative
BDH1	0.1695	negative
SALL1	0.169325	negative
PTH1R	0.169062	negative
PCK2	0.168306	negative
GNAO1	0.168291	negative
FXYD6	0.167927	negative
OGDHL	0.16775	negative
ITIH3	0.167655	negative
THBD	0.1676	negative
IGFBP1	0.167495	negative
H2AFX	0.16743	negative
TIGD5	0.166646	negative
COMMD5	0.166258	negative
MBL2	0.166255	negative
GSTA1	0.165968	negative
PDE2A	0.165841	negative
SHANK2	0.165697	negative
PGM5	0.164673	negative
FGB	0.164518	negative
C4BPB	0.16414	negative
FOXA3	0.163851	negative
FOXF1	0.163723	negative
SERPINA4	0.163259	negative
CYP2C18	0.163193	negative
KLHDC3	0.162652	negative
UGT2B10	0.162578	negative
ADAMTS2	0.16212	negative
ALDH2	0.16207	negative
MAP6	0.162035	negative
PELI2	0.161601	negative
ISG20L2	0.160751	negative
HSF1	0.160581	negative
ABCG5	0.160307	negative
AZGP1	0.159724	negative
PON3	0.159724	negative
WFDC1	0.159579	negative
ITIH1	0.159533	negative
PRELP	0.159392	negative
UPB1	0.159106	negative
SF3B4	0.158807	negative
ITIH4	0.158578	negative
SERPIND1	0.158564	negative
TRPM8	0.158016	negative
PRAP1	0.156971	negative
PIPOX	0.156895	negative
DACT1	0.156855	negative
NR2F1	0.156346	negative
PAQR9	0.156309	negative
PALM3	0.15628	negative
APOA2	0.156096	negative
COL6A1	0.155829	negative
ARHGEF5	0.155571	negative
ZDBF2	0.155258	negative
TRIM16L	0.154984	negative
ADRA2C	0.154922	negative
EFEMP2	0.153969	negative
CLEC11A	0.153956	negative
CLDN3	0.153891	negative
TUSC3	0.153794	negative
USH2A	0.153369	negative
CNOT7	0.153005	negative
ATP1B2	0.152846	negative
SENP6	0.152734	negative
PDE10A	0.152629	negative
ARSJ	0.152434	negative
TMEM98	0.151685	negative
HGD	0.151299	negative
MAP3K7	0.151195	negative
AASS	0.151058	negative
APOA5	0.150288	negative
POLD1	0.15	negative
LDB2	0.149501	negative
SCNM1	0.149446	negative
OLFML1	0.149407	negative
RFC4	0.149367	negative
HTRA3	0.149199	negative
SLC39A5	0.149183	negative
RIPK4	0.149053	negative
TEK	0.149034	negative
ANKS4B	0.148498	negative
ARHGAP42	0.148375	negative
TMEM133	0.148375	negative
PLVAP	0.148337	negative
SLC17A1	0.148002	negative
CYP2C19	0.147669	negative
ACSM3	0.146935	negative
DCN	0.146735	negative
WDR26	0.146611	negative
MAN1C1	0.146356	negative
ZNF626	0.145946	negative
HRC	0.145895	negative
CRISPLD2	0.145876	negative
FLNC	0.145509	negative
MT1L	0.145427	negative
MCPH1	0.145418	negative
VPS37A	0.14528	negative
HMGCS2	0.145261	negative
FAT4	0.145159	negative
CYP7B1	0.143746	negative
COL15A1	0.14364	negative
SLC16A4	0.143287	negative
A1CF	0.143266	negative
CYP4F12	0.143227	negative
TOMM40	0.143162	negative
KCTD9	0.142551	negative
XPO7	0.142551	negative
RFXANK	0.141958	negative
PEBP1	0.141913	negative
ASPN	0.14174	negative
HP	0.141642	negative
NUDT17	0.141639	negative
AHSG	0.141251	negative
PRODH2	0.141242	negative
SHARPIN	0.141108	negative
ZNF415	0.140993	negative
ABAT	0.140878	negative
TOP1MT	0.140647	negative
ARMCX3	0.140431	negative
ARMCX6	0.140431	negative
NEBL	0.14042	negative
UBXN4	0.139884	negative
FAM78B	0.139753	negative
DMGDH	0.139625	negative
FGG	0.139143	negative
MDFI	0.138986	negative
SPATA18	0.13869	negative
PLA2G5	0.138394	negative
CREB3L3	0.138365	negative
PTGIR	0.138089	negative
UBE2S	0.137577	negative
EXOC6B	0.137415	negative
CMYA5	0.137393	negative
LRRC40	0.136687	negative
C8orf76	0.136305	negative
CDKN2AIP	0.136196	negative
WWC2	0.136196	negative
TRUB1	0.135888	negative
HGF	0.13577	negative
GDAP1	0.135626	negative
CCNJ	0.13505	negative
ELF1	0.134892	negative
F13B	0.134867	negative
DYNC2H1	0.134643	negative
DCXR	0.134619	negative
HS3ST3A1	0.134479	negative
PROC	0.134469	negative
OLFML2B	0.134168	negative
PLXDC1	0.134168	negative
CCDC68	0.134095	negative
LARP6	0.133907	negative
SULF1	0.133777	negative
ADAMTSL1	0.13376	negative
CXCR2P1	0.133604	negative
GUCY1A3	0.133544	negative
ATAD3C	0.133542	negative
ANK3	0.133289	negative
MTTP	0.13297	negative
ZNF502	0.132865	negative
ADH1B	0.132709	negative
SLC7A9	0.132444	negative
FBXO11	0.13229	negative
MAP4K3	0.13229	negative
SLC17A4	0.131913	negative
AIFM3	0.131904	negative
F2R	0.131112	negative
MYOM2	0.131065	negative
LCA5	0.130997	negative
SMC4	0.130698	negative
NKX3-1	0.130476	negative
FBXO36	0.130422	negative
VCAN	0.130392	negative
CALCRL	0.130359	negative
CHRNE	0.130286	negative
CCNI	0.130213	negative
SIDT1	0.129897	negative
AKR1B10	0.129877	negative
HNF4A	0.129589	negative
CCNT2	0.129419	negative
ITGA9	0.12915	negative
MYCT1	0.129117	negative
ZNF581	0.129078	negative
TLE6	0.129072	negative
JAM2	0.128951	negative
PPP1R1A	0.128879	negative
ZNF568	0.128829	negative
CRYM	0.12875	negative
SNRPA	0.128163	negative
UGT2A3	0.128147	negative
PKP2	0.127891	negative
ACOT6	0.127808	negative
HMCN1	0.127796	negative
NUDCD1	0.127786	negative
EZH2	0.127783	negative
ZNF432	0.127736	negative
FBLN2	0.127733	negative
ZFP28	0.127687	negative
SSC5D	0.127653	negative
SLC30A10	0.127577	negative
RAB3GAP2	0.127547	negative
ORM2	0.12753	negative
TRIM16	0.127229	negative
MRPL24	0.127138	negative
TMEM150C	0.126909	negative
SYNCRIP	0.126788	negative
KLHDC1	0.12654	negative
KIF4A	0.126471	negative
SCN9A	0.12644	negative
EXOSC4	0.126267	negative
CYP4F3	0.126065	negative
GON4L	0.12597	negative
TF	0.12594	negative
DNM3	0.125934	negative
KBTBD11	0.125236	negative
CLDN14	0.125167	negative
SLC22A9	0.124722	negative
PLAC9	0.124665	negative
ERG	0.124663	negative
PKMYT1	0.124461	negative
HECW2	0.124371	negative
SH2D1A	0.124048	negative
NAT1	0.123942	negative
ZNF528	0.123812	negative
TAF4	0.123797	negative
GPR98	0.123657	negative
C1orf168	0.123276	negative
C6orf123	0.123276	negative
SLC38A3	0.123238	negative
GRB7	0.123188	negative
CORO6	0.123186	negative
NGFR	0.123186	negative
EPPK1	0.123005	negative
PPARGC1A	0.122791	negative
CBLC	0.122746	negative
LAMA3	0.122574	negative
WDR78	0.122568	negative
ANK2	0.122478	negative
KIF12	0.122039	negative
DIDO1	0.122038	negative
CRB3	0.122004	negative
RPL26L1	0.121884	negative
PSD	0.121713	negative
PTPRB	0.121657	negative
CCDC112	0.121479	negative
GPRASP1	0.121432	negative
KCNIP3	0.121369	negative
RNMTL1	0.121328	negative
DAO	0.121288	negative
SYNPO2	0.121189	negative
ZDHHC21	0.12105	negative
RRAGC	0.120987	negative
CREB3L1	0.12091	negative
GOLT1A	0.1209	negative
GBAP1	0.120494	negative
ZNF141	0.120365	negative
NFKBIL1	0.1203	negative
LRRC32	0.120177	negative
NUDT1	0.120034	negative
GPR39	0.119829	negative
ENG	0.11968	negative
CYP3A7	0.119562	negative
BMS1P4	0.119429	negative
ESR1	0.119429	negative
SLC7A6OS	0.119356	negative
EML6	0.119254	negative
MN1	0.119234	negative
ZNF576	0.119203	negative
UGT2B11	0.119061	negative
C1orf210	0.119042	negative
VPS28	0.119022	negative
C17orf53	0.118976	negative
ITGA2	0.118821	negative
COL14A1	0.118752	negative
PIF1	0.118499	negative
TMEM204	0.118473	negative
MPDU1	0.11832	negative
LOXL2	0.118092	negative
SPIN1	0.118049	negative
UGCG	0.118041	negative
FOXA2	0.118004	negative
GPSM2	0.117832	negative
COL4A1	0.117831	negative
KIF26A	0.117816	negative
APLNR	0.117793	negative
ZXDA	0.117732	negative
TC2N	0.117677	negative
ZNF649	0.117636	negative
EMCN	0.117525	negative
AKAP10	0.117449	negative
ARHGAP6	0.117171	negative
CLIP4	0.11717	negative
MFRP	0.116964	negative
CD34	0.116848	negative
MCTP1	0.116793	negative
MBLAC2	0.116769	negative
AFF3	0.116745	negative
TRIM59	0.116597	negative
DDC	0.116519	negative
E2F5	0.116337	negative
DNM1P35	0.11633	negative
HK3	0.11633	negative
CYP3A5	0.116187	negative
COL23A1	0.116152	negative
GALNT7	0.116106	negative
KIF14	0.116086	negative
PEAR1	0.115992	negative
KRTCAP2	0.11572	negative
ZNF583	0.115703	negative
LCN2	0.115672	negative
ZNF549	0.11565	negative
CD69	0.115646	negative
RPL8	0.115521	negative
WDR62	0.115494	negative
PABPC1	0.115466	negative
COL9A2	0.115321	negative
SNRPD2	0.115261	negative
MLXIPL	0.115013	negative
FSTL1	0.114763	negative
COL4A2	0.114405	negative
TNC	0.114321	negative
DDR2	0.114258	negative
SELE	0.114097	negative
ZNF681	0.114097	negative
CLDN11	0.113803	negative
PXDN	0.113606	negative
MSI2	0.11352	negative
OLFML2A	0.11341	negative
EFR3B	0.113355	negative
LMNB1	0.113289	negative
ZNF710	0.113285	negative
ZFP30	0.113264	negative
TRPC1	0.113163	negative
ZNF287	0.11292	negative
CXorf36	0.112822	negative
USP12	0.112808	negative
MARVELD1	0.112786	negative
PIP5K1A	0.11263	negative
CAMK1D	0.112498	negative
ZNF439	0.112478	negative
HACE1	0.112447	negative
TPX2	0.112423	negative
SPTB	0.112414	negative
ZNF525	0.112367	negative
GEM	0.112124	negative
CHAD	0.112103	negative
CCNF	0.112057	negative
B3GALNT1	0.112051	negative
SFRP4	0.111978	negative
NOTCH3	0.111942	negative
ITGA11	0.111921	negative
ZNF808	0.11191	negative
RPS6KA5	0.111855	negative
TSPAN10	0.111809	negative
ZNF585B	0.111784	negative
FGA	0.111774	negative
MIA2	0.111738	negative
GEMIN7	0.111719	negative
NOS1AP	0.111709	negative
EPC1	0.111631	negative
IL22RA1	0.111547	negative
PHF2	0.111489	negative
PRIM1	0.111457	negative
CCDC3	0.111419	negative
APOA1BP	0.111368	negative
SOX5	0.1113	negative
ZNF585A	0.111198	negative
LILRB3	0.111133	negative
PROZ	0.111103	negative
SLC6A13	0.111103	negative
KRBA1	0.111043	negative
GZMM	0.110744	negative
LEPROT	0.110618	negative
DCTN6	0.110594	negative
GPC4	0.110585	negative
ATP6V1E2	0.110415	negative
SHH	0.110357	negative
FZD7	0.110348	negative
NHP2	0.110308	negative
NDUFB9	0.110242	negative
ZNF689	0.110185	negative
ZFPL1	0.110092	negative
MAP3K8	0.109993	negative
FAM127C	0.109959	negative
PLS1	0.109952	negative
FGD6	0.109912	negative
VEZT	0.109912	negative
RBL2	0.109902	negative
KDR	0.109882	negative
CYYR1	0.109775	negative
PROX1	0.109702	negative
FGF1	0.109456	negative
COL3A1	0.109431	negative
ELK3	0.109408	negative
KLF8	0.109334	negative
VIL1	0.109304	negative
PAQR3	0.109292	negative
C7	0.109157	negative
CCL18	0.109157	negative
CHKB	0.109155	negative
DYRK1A	0.109094	negative
CDK8	0.109035	negative
FAM72B	0.109034	negative
THBS2	0.109002	negative
MAPK8	0.108845	negative
NEK2	0.108773	negative
APOH	0.108707	negative
TAF1A	0.108581	negative
IPCEF1	0.108327	negative
ZNF558	0.108266	negative
ZNF570	0.108124	negative
TNFRSF10A	0.107878	negative
FABP4	0.107853	negative
RGPD4	0.107808	negative
TGFB3	0.107688	negative
DCLK2	0.107549	negative
PTGES2	0.10751	negative
MRPS12	0.107485	negative
ZNF567	0.107237	negative
NGF	0.107236	negative
LRFN1	0.107119	negative
MRC2	0.107042	negative
SPARC	0.106978	negative
LIPE	0.106964	negative
FEN1	0.106924	negative
C11orf63	0.106888	negative
ZNF14	0.106866	negative
E2F7	0.106782	negative
HSPB2	0.10671	negative
ZNF28	0.106615	negative
MEA1	0.106608	negative
TCEB1	0.106521	negative
GLI3	0.106353	negative
MBOAT2	0.106353	negative
2019-03-03	0.106123	negative
GAN	0.105996	negative
CXorf56	0.105986	negative
ANTXR1	0.105973	negative
COL1A1	0.105908	negative
RNF217	0.105837	negative
NHLRC2	0.105829	negative
PPP2CB	0.105725	negative
SLC22A4	0.105604	negative
HAPLN4	0.105488	negative
OPRL1	0.105301	negative
ROBO4	0.105231	negative
KBTBD8	0.105203	negative
ZNF737	0.105091	negative
ZNF879	0.104946	negative
TTC37	0.104849	negative
MGP	0.104769	negative
HEYL	0.104714	negative
TIMM50	0.104687	negative
SPEF2	0.104671	negative
TAF13	0.104604	negative
ECT2	0.104603	negative
PCDH18	0.104454	negative
C4BPA	0.104305	negative
DPM2	0.104202	negative
C18orf54	0.104135	negative
RLF	0.104129	negative
ZNF280C	0.104091	negative
TK1	0.104005	negative
P2RY14	0.103995	negative
SAMD5	0.103995	negative
HSPB9	0.103903	negative
LTBP4	0.103901	negative
FAM171B	0.103837	negative
GJB1	0.103681	negative
SCN4A	0.103615	negative
MARVELD2	0.103547	negative
RRAD	0.103226	negative
COL6A2	0.103152	negative
CDCP1	0.103022	negative
PNMA6A	0.102886	negative
ZNF81	0.102686	negative
FAR2	0.102565	negative
REST	0.102464	negative
URM1	0.102419	negative
NAALAD2	0.102325	negative
EIF3E	0.102312	negative
IGFBP7	0.102295	negative
WDHD1	0.102274	negative
TSHZ3	0.102237	negative
WNT11	0.102221	negative
PMP22	0.102218	negative
SLC22A25	0.102202	negative
KISS1	0.102182	negative
CLEC14A	0.10218	negative
SOX7	0.102082	negative
PPP1R3E	0.102028	negative
QKI	0.102027	negative
RASGRP2	0.101986	negative
RAD54L	0.101958	negative
TIE1	0.101736	negative
HSD17B4	0.101656	negative
IQGAP2	0.101656	negative
ZNF175	0.10163	negative
NOP56	0.101625	negative
SNRPB	0.101625	negative
HEPH	0.101589	negative
RSRC1	0.1015	negative
DDX21	0.10148	negative
EDNRA	0.101459	negative
COL12A1	0.101353	negative
LCOR	0.101337	negative
CDH6	0.101315	negative
CDH5	0.101279	negative
CENPL	0.101127	negative
ONECUT1	0.101038	negative
SNRPC	0.101	negative
ITGA10	0.100998	negative
ZMYM4	0.100888	negative
SIM2	0.10084	negative
PKN2	0.100779	negative
HDGFRP2	0.100654	negative
ZNF300	0.100583	negative
EEF1D	0.100495	negative
GPX2	0.100491	negative
ERCC6L	0.100487	negative
IRAK3	0.100376	negative
LAMC3	0.100301	negative
EGR2	0.100256	negative
HCG11	0.100127	negative
JPH4	0.100111	negative
MMRN2	0.100092	negative
ERBB3	0.099838	negative
HSFX2	0.099813	negative
AKAP6	0.099803	negative
ADAMTS7	0.099762	negative
SHROOM4	0.099728	negative
COL5A1	0.099709	negative
VASH2	0.099638	negative
RBM42	0.099623	negative
WDR11	0.099604	negative
ZNF501	0.099497	negative
ZNF256	0.099443	negative
ZNF487	0.099431	negative
TACC3	0.099335	negative
GLT8D2	0.099243	negative
ZNF701	0.099214	negative
NUDT16P1	0.099177	negative
RND2	0.099177	negative
ESAM	0.099151	negative
BACH2	0.099128	negative
F2RL3	0.098777	negative
C8orf46	0.098754	negative
BAG4	0.098693	negative
CCDC40	0.098687	negative
NGEF	0.098655	negative
JTB	0.098519	negative
ZNF682	0.098517	negative
RASA1	0.098456	negative
CYC1	0.098398	negative
THY1	0.098352	negative
TAL1	0.098305	negative
ITGB3	0.098211	negative
SPA17	0.098172	negative
B3GNT8	0.098102	negative
ZNF788	0.0981	negative
ZNF571	0.098086	negative
MYBL2	0.097906	negative
HOXA4	0.097837	negative
ZFPM2	0.097837	negative
FAM161A	0.097724	negative
DYNLL2	0.097677	negative
MAML2	0.097646	negative
NUSAP1	0.097563	negative
NCAPG2	0.097394	negative
KCNE4	0.097311	negative
UGT1A6	0.097295	negative
CXADR	0.09722	negative
EXOC3L2	0.097217	negative
REL	0.0972	negative
KLHL28	0.097145	negative
MRPL13	0.097122	negative
CASC4	0.097085	negative
THSD7A	0.096967	negative
AOC2	0.096781	negative
RAPGEF6	0.09672	negative
CCDC138	0.096675	negative
RQCD1	0.09664	negative
ZBTB43	0.096638	negative
RGS1	0.096608	negative
FPR1	0.096557	negative
CCDC80	0.096553	negative
HHIPL1	0.096538	negative
INPP4B	0.09652	negative
GLYCTK	0.096405	negative
VGLL3	0.096373	negative
LTBP2	0.096292	negative
LRRC16A	0.096209	negative
SLK	0.096072	negative
PSMB4	0.096046	negative
MCM7	0.09599	negative
NCAPH	0.095846	negative
FGF12	0.095769	negative
NGFRAP1	0.095754	negative
WBP5	0.095754	negative
NPHP1	0.095743	negative
ENTPD2	0.095681	negative
HK2	0.095664	negative
BHLHE41	0.095606	negative
KIAA1524	0.095567	negative
NUP153	0.095352	negative
TTC30B	0.095322	negative
NIPSNAP3B	0.095319	negative
PTTG1	0.095242	negative
HS3ST1	0.095157	negative
DHTKD1	0.09512	negative
ZNF718	0.095095	negative
PSMB1	0.094946	negative
SF3B5	0.094946	negative
ZNF749	0.094905	negative
KLRG1	0.094671	negative
GTSE1	0.094637	negative
EFNB2	0.094614	negative
ZNF670	0.094589	negative
COL1A2	0.094544	negative
COPE	0.09453	negative
DDX49	0.09453	negative
TGFB1I1	0.094486	negative
KCNJ14	0.094474	negative
ZEB2	0.094277	negative
JMJD1C	0.094181	negative
COL6A3	0.094158	negative
GDPD1	0.094152	negative
TSPAN18	0.094147	negative
TMEM150B	0.094134	negative
ZNF713	0.094088	negative
VNN1	0.094016	negative
DPF3	0.093989	negative
PSMG3	0.093878	negative
FOXJ3	0.093812	negative
AGAP8	0.093799	negative
CDCA3	0.093789	negative
LHFP	0.093768	negative
TATDN1	0.093727	negative
NR2C2	0.093608	negative
SRXN1	0.093584	negative
TXNRD1	0.093584	negative
MXRA8	0.093555	negative
LOXL1	0.093552	negative
GABARAP	0.093538	negative
EID3	0.093417	negative
MYH3	0.093301	negative
ZNF107	0.09326	negative
CDCA7	0.093198	negative
SERINC5	0.093198	negative
XAB2	0.093192	negative
GJA4	0.09314	negative
SATL1	0.092976	negative
PTPN11	0.092897	negative
ZRANB3	0.092843	negative
KIAA1958	0.092829	negative
HDGFRP3	0.092707	negative
KIF27	0.092673	negative
MTX1	0.092656	negative
ZCCHC11	0.09264	negative
TNFSF13B	0.092516	negative
PTGDS	0.092394	negative
NOV	0.092299	negative
L3MBTL3	0.092094	negative
NBPF3	0.091977	negative
TROAP	0.091875	negative
RGPD3	0.09183	negative
TLR8	0.091826	negative
NUP205	0.0918	negative
FAM198B	0.091741	negative
PRODH	0.09171	negative
TMEM219	0.091705	negative
SHCBP1	0.091695	negative
CD84	0.091648	negative
C10orf118	0.091436	negative
HOXB6	0.091375	negative
NSMCE1	0.091353	negative
SGSM1	0.091352	negative
BRMS1	0.091351	negative
NAV3	0.09132	negative
ACSM1	0.091261	negative
LIN37	0.091237	negative
CCDC109B	0.091189	negative
FAM186B	0.090906	negative
MMP2	0.090831	negative
CELF1	0.090797	negative
TMEM173	0.090785	negative
EVC	0.090595	negative
ZBTB37	0.090359	negative
CDC6	0.090311	negative
EIF3H	0.090274	negative
ENY2	0.090259	negative
LBX2	0.090241	negative
CSNK2B	0.090145	negative
ZNF658	0.090142	negative
FOXA1	0.090138	negative
LMO2	0.090008	negative
ZNF225	0.09	negative
RNPC3	0.089864	negative
RGS5	0.089858	negative
INCA1	0.089761	negative
SP3	0.089641	negative
ALDH6A1	0.089638	negative
ZNF491	0.089557	negative
PHLDB1	0.089556	negative
GPR34	0.089531	negative
SEC23IP	0.089372	negative
NMNAT3	0.08936	negative
SLC23A1	0.089292	negative
TSNAXIP1	0.089219	negative
EIF3G	0.089206	negative
TIAF1	0.089178	negative
KBTBD4	0.089128	negative
LSM2	0.089097	negative
OVCA2	0.089073	negative
KIAA1549	0.088979	negative
UST	0.088979	negative
PPP4R2	0.088976	negative
KIAA1109	0.088966	negative
TRIP13	0.088922	negative
ARL6	0.088913	negative
AEBP1	0.088822	negative
CACNA1C	0.088789	negative
HIPK3	0.088758	negative
ADAM17	0.08857	negative
CDKN3	0.088536	negative
TNPO3	0.088509	negative
CLEC7A	0.088357	negative
ZNF772	0.088345	negative
ATAD5	0.088325	negative
PCDH12	0.088317	negative
FLT4	0.088307	negative
YTHDC2	0.08827	negative
GSTA2	0.088224	negative
GNGT2	0.088189	negative
LILRA2	0.088139	negative
SNF8	0.088111	negative
AGBL3	0.0881	negative
ANKAR	0.088094	negative
NDUFB11	0.088072	negative
ERBB2IP	0.088027	negative
LZTS1	0.087987	negative
TAGLN	0.087949	negative
GOLIM4	0.087873	negative
CENPF	0.087871	negative
GABPA	0.087871	negative
TMEM119	0.087853	negative
HSPG2	0.08777	negative
RPGR	0.087696	negative
ZNF85	0.087668	negative
PPP1R12A	0.087591	negative
KLHL29	0.087432	negative
GAL3ST4	0.087425	negative
EPHA4	0.087407	negative
RNF43	0.087312	negative
KREMEN1	0.087262	negative
SAP30BP	0.087255	negative
LPPR1	0.087217	negative
SSNA1	0.087215	negative
PIN1	0.087186	negative
TSTD2	0.08697	negative
OSBPL8	0.086962	negative
PLCL1	0.086832	negative
ZBTB20	0.086831	negative
BEST1	0.086821	negative
ZNF521	0.086812	negative
KCNIP4	0.086809	negative
SAMD4B	0.086789	negative
CCDC17	0.086786	negative
PRLR	0.086772	negative
NCOA6	0.086702	negative
TRIO	0.086589	negative
PGP	0.086554	negative
KIF23	0.086537	negative
MAGEE1	0.086509	negative
PPP4R1L	0.086509	negative
POLR2K	0.086338	negative
TAF2	0.086318	negative
VEGFC	0.086259	negative
CLEC1A	0.086212	negative
TRIM6	0.086145	negative
PQBP1	0.086054	negative
PJA2	0.085985	negative
JAM3	0.085969	negative
FANCD2	0.085913	negative
BCL6B	0.085895	negative
CENPE	0.08586	negative
RHOJ	0.085754	negative
FOXP3	0.085675	negative
C3orf70	0.085595	negative
USP6	0.08556	negative
CCNB1	0.085535	negative
GPR124	0.085467	negative
NOTCH4	0.085465	negative
PIKFYVE	0.085441	negative
FBL	0.085404	negative
RSPRY1	0.08538	negative
HIVEP1	0.085335	negative
KCNJ2	0.085219	negative
TMEM38A	0.085199	negative
CD248	0.085173	negative
SLMAP	0.085169	negative
LOH12CR2	0.085091	negative
BHMT2	0.085074	negative
PDCD6IP	0.085067	negative
ARHGEF15	0.084908	negative
RFESD	0.084782	negative
C8orf59	0.084758	negative
GPR116	0.084728	negative
CX3CR1	0.084702	negative
COX6C	0.084474	negative
EIF4A1	0.084361	negative
LSMD1	0.084343	negative
FBN1	0.08431	negative
SH2D3C	0.084281	negative
ETS1	0.084244	negative
NEU3	0.084161	negative
LIF	0.084129	negative
HOXB7	0.08411	negative
PODXL	0.084109	negative
CHAF1B	0.084053	negative
MRVI1	0.084032	negative
TMEM139	0.083999	negative
C16orf71	0.083976	negative
HIPK1	0.083961	negative
AGAP5	0.083914	negative
SGOL2	0.083868	negative
KDM4D	0.083804	negative
TCEAL6	0.083764	negative
NDC80	0.083741	negative
PPTC7	0.083682	negative
NOSIP	0.083604	negative
MPL	0.083479	negative
BLM	0.083465	negative
PRELID1	0.083375	negative
PSMB3	0.083366	negative
HIATL2	0.083307	negative
TRAPPC3	0.083266	negative
SH2D2A	0.083256	negative
MPV17L	0.08323	negative
NOC2L	0.083178	negative
PRC1	0.08315	negative
CALHM2	0.083133	negative
TOP1	0.083049	negative
PHF19	0.082993	negative
FAM151B	0.082865	negative
GADD45GIP1	0.082794	negative
TMF1	0.082704	negative
LSM10	0.082602	negative
CPSF3L	0.082586	negative
VDR	0.082564	negative
RAD51	0.082562	negative
KIAA0754	0.082512	negative
PPP1R2P3	0.082476	negative
PRMT6	0.082447	negative
CDC25A	0.082207	negative
CDT1	0.082126	negative
MRPS21	0.082059	negative
SF3B1	0.082039	negative
CERCAM	0.082034	negative
CXorf21	0.081982	negative
RREB1	0.081955	negative
BLOC1S1	0.081951	negative
KIFC1	0.08191	negative
TOPBP1	0.081871	negative
CD93	0.081865	negative
STIL	0.081685	negative
SBK1	0.081681	negative
CDCA5	0.081614	negative
LEKR1	0.08159	negative
SCYL2	0.081525	negative
ACBD3	0.081441	negative
AXL	0.081434	negative
MDN1	0.081354	negative
RPS10	0.081282	negative
KIAA2026	0.08117	negative
C12orf61	0.081139	negative
NPDC1	0.081106	negative
MAP1A	0.081066	negative
KIAA1324L	0.081016	negative
PGAM4	0.081016	negative
ANAPC11	0.080952	negative
ADCY4	0.080905	negative
BRWD3	0.080885	negative
PLXNB3	0.080869	negative
NAPSB	0.080784	negative
SLC17A3	0.080707	negative
AURKB	0.080669	negative
MDM4	0.080639	negative
ZC3H11A	0.080639	negative
EYS	0.080553	negative
TMED7	0.080537	negative
TCF19	0.080511	negative
CD22	0.080479	negative
HESX1	0.080444	negative
KCTD20	0.080413	negative
CD101	0.080375	negative
MRPL52	0.080374	negative
CENPH	0.080355	negative
LEMD3	0.080313	negative
SPDYE6	0.080311	negative
C11orf83	0.080144	negative
AARSD1	0.080102	negative
MIB1	0.080068	negative
SECISBP2L	0.079974	negative
APOC1	0.079804	negative
APOE	0.079804	negative
TMEM169	0.079746	negative
RAB31	0.079716	negative
SRGN	0.079493	negative
LGALS9C	0.079397	negative
COL21A1	0.079355	negative
FBXL6	0.079346	negative
PHOSPHO2	0.079324	negative
UBXN10	0.079302	negative
RPS5	0.079237	negative
NAV1	0.079203	negative
HEATR5B	0.07918	negative
PSMC5	0.079063	negative
FSD1L	0.079038	negative
NCKAP1	0.079031	negative
LSM7	0.079012	negative
ZDHHC17	0.079008	negative
UBE2C	0.078943	negative
CDCA8	0.078907	negative
PLK1	0.078883	negative
CCDC82	0.078877	negative
JRKL	0.078877	negative
FMNL3	0.078804	negative
PDZD8	0.078799	negative
ZNF611	0.078774	negative
S100A8	0.078726	negative
MEF2C	0.078609	negative
PIK3C2A	0.078583	negative
DPYSL3	0.078507	negative
C17orf51	0.078391	negative
PYROXD2	0.078383	negative
SIGLEC7	0.078328	negative
ADNP	0.078297	negative
IL23A	0.078264	negative
GOLGA4	0.078255	negative
TNKS2	0.078245	negative
FAM129A	0.077783	negative
GATA3	0.07778	negative
UBE2J2	0.077771	negative
ROCK1	0.077679	negative
NID2	0.077631	negative
TOP2A	0.077573	negative
PSMB6	0.077501	negative
ACTR2	0.07749	negative
EIF5A	0.077438	negative
FOXM1	0.077264	negative
ARID1B	0.07722	negative
HJURP	0.077185	negative
NOVA2	0.077176	negative
P2RX7	0.077166	negative
SLC38A5	0.077145	negative
NRXN2	0.077139	negative
TUFM	0.07712	negative
TET3	0.077077	negative
SEC24A	0.077071	negative
NXPH3	0.076985	negative
SLC44A3	0.076897	negative
ROMO1	0.076868	negative
HINT2	0.076544	negative
SURF1	0.076544	negative
FAM83G	0.076384	negative
CHRNA10	0.07637	negative
PPIP5K2	0.076208	negative
CDK1	0.076195	negative
C11orf48	0.07602	negative
CNRIP1	0.075937	negative
SMC3	0.075937	negative
RNF168	0.075904	negative
ATAD3A	0.07578	negative
DTL	0.07577	negative
ZNF281	0.075768	negative
MYLK4	0.075651	negative
IDE	0.075641	negative
GPX8	0.075624	negative
SLC15A2	0.075515	negative
CHMP2A	0.075499	negative
ZNF776	0.075314	negative
STAG1	0.075292	negative
SNX12	0.075225	negative
RUVBL2	0.075221	negative
CASP8AP2	0.075207	negative
HELLS	0.075097	negative
LYSMD3	0.075061	negative
SETD2	0.075056	negative
LIMS1	0.075052	negative
CDH11	0.074985	negative
DCAF17	0.074978	negative
MRPL55	0.074859	negative
NENF	0.074859	negative
MCM8	0.074783	negative
HSPBP1	0.074744	negative
DYNLRB1	0.07469	negative
P2RX1	0.074655	negative
TMEM156	0.074655	negative
GNA11	0.074651	negative
SULT1A1	0.07464	negative
SULT1A2	0.07464	negative
RAB3GAP1	0.074632	negative
MCM2	0.074587	negative
C1QBP	0.074579	negative
MYEOV2	0.074502	negative
RABGAP1	0.074436	negative
GNB4	0.074351	negative
2019-03-07	0.074295	negative
PRPF40A	0.074295	negative
CDC42EP3	0.074153	negative
SPG11	0.074144	negative
SLC2A4	0.074092	negative
TCF4	0.073998	negative
CCR2	0.07395	negative
GINS1	0.073842	negative
SLC38A7	0.073804	negative
ANKRD29	0.073802	negative
TOMM6	0.07373	negative
IL6ST	0.073712	negative
KNTC1	0.073515	negative
UCP3	0.073506	negative
CHD6	0.07349	negative
EPC2	0.073431	negative
SYT11	0.073411	negative
USP16	0.073409	negative
CNTN4	0.073375	negative
TCF15	0.073375	negative
RAD51AP1	0.073373	negative
ARHGEF17	0.073228	negative
MS4A6A	0.073169	negative
MRPL14	0.073168	negative
SNHG6	0.073084	negative
RPSA	0.073065	negative
STMN1	0.073055	negative
SNPH	0.072946	negative
FBXO41	0.072934	negative
ECSCR	0.072876	negative
STT3B	0.072863	negative
ANLN	0.072705	negative
VHL	0.072693	negative
POLK	0.07246	negative
ZMYM1	0.072456	negative
WDR76	0.072364	negative
RNASEK	0.07233	negative
DMXL1	0.072272	negative
ADAM10	0.072256	negative
MAP1B	0.07223	negative
ZDHHC11	0.072221	negative
EIF5AL1	0.072113	negative
FRS2	0.07209	negative
ZWINT	0.072047	negative
SERF2	0.072026	negative
SNAI3	0.07187	negative
C9orf96	0.071806	negative
PHACTR1	0.071784	negative
ZNF404	0.071594	negative
ARHGAP11A	0.071575	negative
KIF11	0.071516	negative
CCNB2	0.071383	negative
RACGAP1	0.071377	negative
KIDINS220	0.071291	negative
GTF2H3	0.071249	negative
PLEK2	0.071248	negative
ADM2	0.071211	negative
CCR7	0.071193	negative
GPS1	0.071154	negative
ASPHD2	0.071152	negative
MRPL54	0.071134	negative
TRAPPC1	0.07102	negative
TXLNG	0.070983	negative
SBF2	0.070976	negative
APCDD1	0.070961	negative
CD160	0.070961	negative
C19orf43	0.070949	negative
RBBP5	0.070867	negative
CDK17	0.070769	negative
ELTD1	0.07074	negative
KBTBD7	0.070582	negative
SPATA13	0.070561	negative
PLAT	0.070538	negative
HLA-DQA2	0.070453	negative
GPATCH8	0.070418	negative
MFHAS1	0.070338	negative
GPS2	0.070329	negative
DCHS1	0.070321	negative
POLA2	0.070285	negative
CCDC152	0.070275	negative
SEPP1	0.070275	negative
RRM2	0.070268	negative
UBE2T	0.070204	negative
RBAK	0.070121	negative
MYL9	0.070103	negative
GTF2I	0.070094	negative
WIPF2	0.070061	negative
RPSAP58	0.070001	negative
PTPLB	0.069983	negative
ZBTB11	0.069885	negative
MCHR1	0.069824	negative
HOXB4	0.069749	negative
BUB1B	0.069664	negative
PFDN5	0.069642	negative
MAP3K2	0.069621	negative
SPTBN4	0.069617	negative
FNIP2	0.069599	negative
CRKL	0.069548	negative
MAPK1	0.069548	negative
LATS1	0.069474	negative
ASF1B	0.069372	negative
LXN	0.069282	negative
SETD5	0.069213	negative
MAP3K13	0.06921	negative
RIF1	0.069107	negative
MYOF	0.069006	negative
E2F1	0.068943	negative
RPL30	0.068937	negative
SNX20	0.068909	negative
CCR6	0.068889	negative
LGR6	0.068889	negative
ALOX5AP	0.068832	negative
UQCRB	0.068825	negative
NME2	0.068733	negative
SURF2	0.068664	negative
KIF13A	0.06865	negative
XYLT1	0.068648	negative
SCG5	0.068633	negative
RSF1	0.068613	negative
REV3L	0.06859	negative
MED23	0.068567	negative
MRPS15	0.068549	negative
DPY19L3	0.068515	negative
SLC8A1	0.068437	negative
EIF3A	0.068388	negative
USP33	0.068293	negative
SLIT3	0.068278	negative
NDUFB10	0.068252	negative
NCAPD2	0.068224	negative
SIGLEC9	0.06812	negative
MRPS34	0.06804	negative
UBA52	0.068011	negative
FAM91A1	0.067944	negative
CCNB3	0.067874	negative
ASPM	0.067855	negative
MRPL38	0.067797	negative
ATF2	0.067749	negative
EIF3K	0.067712	negative
UEVLD	0.067659	negative
ARFGEF2	0.06761	negative
BTBD11	0.067564	negative
LRCH3	0.067478	negative
TBL3	0.067471	negative
PSMD4	0.067445	negative
C19orf70	0.067414	negative
AHRR	0.067337	negative
SSTR1	0.067337	negative
ATAD2B	0.067146	negative
LILRA6	0.067108	negative
RPL23A	0.067088	negative
ZNF236	0.066895	negative
HERC3	0.066853	negative
KLHL8	0.066853	negative
C17orf49	0.066716	negative
KCTD12	0.066692	negative
PXK	0.066516	negative
SLC25A40	0.066438	negative
EP300	0.066421	negative
PRRC1	0.06639	negative
C9orf41	0.066383	negative
CASS4	0.066383	negative
TCEB2	0.066347	negative
PFDN6	0.066329	negative
PIK3CA	0.066327	negative
COX6B1	0.066318	negative
MAD2L1	0.066295	negative
MRPS7	0.06623	negative
PRICKLE1	0.066168	negative
AGAP7	0.066135	negative
RP2	0.066071	negative
PTOV1	0.066061	negative
RPL7A	0.065946	negative
HOXB2	0.065878	negative
NDUFA11	0.065581	negative
ZFR	0.065456	negative
KLHL20	0.065405	negative
CEP55	0.065273	negative
DACT3	0.065261	negative
MMP28	0.065261	negative
ROCK2	0.065258	negative
SBNO1	0.065153	negative
FAM162B	0.065137	negative
ABCC6	0.065109	negative
ERN1	0.065088	negative
NDUFAB1	0.064985	negative
MYH11	0.064972	negative
TCF12	0.06492	negative
NCOA2	0.064898	negative
FANCI	0.064792	negative
RNF169	0.064594	negative
GIMAP8	0.064567	negative
BIRC6	0.06456	negative
CISD3	0.064467	negative
AMOT	0.064326	negative
PPAP2C	0.064326	negative
DCUN1D1	0.064283	negative
GPR183	0.064228	negative
ATP5E	0.064157	negative
MKI67	0.064143	negative
BCLAF1	0.064134	negative
POU2AF1	0.064071	negative
PRKAA2	0.064071	negative
ABL1	0.064061	negative
RPS16	0.064038	negative
GNG11	0.064026	negative
SMEK2	0.06401	negative
UQCR11	0.063907	negative
VIM	0.063787	negative
KIAA0101	0.063769	negative
MLLT10	0.063748	negative
ARHGAP15	0.063712	negative
NME2P1	0.063665	negative
FAM114A1	0.063643	negative
ACTA2	0.063616	negative
CTDSPL2	0.063606	negative
AQR	0.063571	negative
RBBP4	0.063535	negative
COX4I2	0.063446	negative
PFN1	0.063378	negative
MAMSTR	0.063362	negative
NEFH	0.063362	negative
ARHGAP31	0.063268	negative
CCL4	0.063195	negative
CCDC12	0.06311	negative
C9orf169	0.063097	negative
ATE1	0.063078	negative
EDF1	0.063025	negative
ARL6IP4	0.062891	negative
SPTBN5	0.062875	negative
MED13L	0.062866	negative
IQGAP1	0.06285	negative
RPL10A	0.062825	negative
C1orf162	0.062815	negative
TRIM44	0.062774	negative
CCNA2	0.062544	negative
MCM3	0.062436	negative
2019-03-08	0.062425	negative
PLAU	0.062352	negative
TFEC	0.062316	negative
STUB1	0.062281	negative
RPL35	0.06227	negative
RPS24	0.062254	negative
BTAF1	0.062245	negative
GFER	0.062241	negative
INCENP	0.062238	negative
LRCH2	0.062208	negative
SNX13	0.062104	negative
RPL27	0.062068	negative
RPS15	0.06201	negative
RPL18	0.061996	negative
GRAP2	0.061987	negative
CKAP5	0.061979	negative
ESPNL	0.0619	negative
DHX9	0.061874	negative
TPR	0.061874	negative
RPL28	0.061817	negative
ICT1	0.06173	negative
GYS2	0.061638	negative
LBP	0.061638	negative
MRPL12	0.061636	negative
ZNF41	0.061327	negative
FIGF	0.061297	negative
LRRC2	0.061297	negative
NUBP2	0.06129	negative
ALDH1A2	0.061232	negative
APOD	0.061217	negative
RPS19	0.06115	negative
EMP3	0.061075	negative
ZNF420	0.061023	negative
RPL27A	0.060727	negative
CUTA	0.060681	negative
ARHGAP23	0.060664	negative
NME1	0.06054	negative
GMCL1	0.060517	negative
MRPL28	0.060511	negative
LRRC8C	0.060502	negative
ZNF12	0.060393	negative
SHPRH	0.060279	negative
PLAUR	0.060181	negative
TMEM194A	0.060153	negative
RPL36	0.060119	negative
ORM1	0.060107	negative
FAM86B1	0.060069	negative
ICA1L	0.060069	negative
FAU	0.060057	negative
RALGAPA2	0.060025	negative
EGR3	0.059986	negative
MS4A14	0.059986	negative
PAFAH1B2	0.059943	negative
RPLP0	0.059941	negative
SENP7	0.059918	negative
NDUFS6	0.059825	negative
ALKBH7	0.059784	negative
SRA1	0.059648	negative
FAM58A	0.059624	negative
NAA10	0.059624	negative
TRIM56	0.059596	negative
TM6SF1	0.059442	negative
RPS9	0.059371	negative
RPS18	0.059356	negative
ZNF469	0.059334	negative
ZZZ3	0.059263	negative
ZNF621	0.059212	negative
GRIN2D	0.059202	negative
APOBEC3C	0.058936	negative
PIH1D1	0.058896	negative
RPS3	0.05879	negative
RPS11	0.058788	negative
DDHD2	0.058752	negative
WHSC1L1	0.058752	negative
UQCR10	0.058716	negative
ZMAT5	0.058716	negative
EMP1	0.058577	negative
GNA15	0.058504	negative
BUD31	0.058419	negative
FAM179B	0.058392	negative
MRPL27	0.058368	negative
RPL6	0.058356	negative
LEPREL2	0.058355	negative
ATXN7	0.058329	negative
AURKAIP1	0.058317	negative
CREB1	0.058271	negative
RPS20	0.058164	negative
RCAN2	0.058143	negative
RPL41	0.058106	negative
GCC2	0.058054	negative
EEF1G	0.058038	negative
RPS8	0.057958	negative
UBL5	0.057936	negative
RPL24	0.057901	negative
TMEM217	0.057871	negative
RPS14	0.057809	negative
ADAM6	0.057784	negative
RPL35A	0.057738	negative
RPS27A	0.057728	negative
FAM26E	0.057712	negative
SAMSN1	0.057632	negative
MRPS18A	0.05758	negative
AKR7A3	0.057538	negative
AKR7L	0.057538	negative
RPL37A	0.057398	negative
KRIT1	0.05733	negative
TRPM7	0.057281	negative
NME3	0.057254	negative
GLIPR2	0.057247	negative
FAM189A2	0.057219	negative
TMEM176A	0.057158	negative
TMEM176B	0.057158	negative
CEP170	0.057109	negative
DPP8	0.056898	negative
MRPL2	0.056871	negative
ZNF791	0.056856	negative
RPP21	0.056831	negative
MED11	0.056827	negative
SPAG7	0.056827	negative
WDR74	0.056786	negative
HAX1	0.056748	negative
LYPLA2	0.056666	negative
LYPLA2P1	0.056666	negative
POLR2I	0.056645	negative
PRF1	0.056595	negative
CTBP2	0.056548	negative
PMEPA1	0.056548	negative
TTC1	0.056385	negative
ARL13B	0.056379	negative
ASXL2	0.056345	negative
APC	0.056301	negative
SLC22A18	0.056253	negative
SLC22A18AS	0.056253	negative
FZD2	0.056231	negative
RPL18A	0.05615	negative
RPS21	0.05613	negative
MRPL22	0.056059	negative
CD163	0.056018	negative
TSSC4	0.055949	negative
RPLP2	0.055884	negative
CD300A	0.05586	negative
VPS13B	0.055806	negative
AKR1C1	0.055758	negative
AKR1C2	0.055758	negative
PTPLAD2	0.055732	negative
PLEKHO1	0.055682	negative
NDUFA2	0.055637	negative
GNG2	0.055632	negative
RPLP1	0.055609	negative
RPL23	0.055592	negative
C11orf30	0.05557	negative
IL15	0.055516	negative
RPL13A	0.055495	negative
COTL1	0.05544	negative
RALGAPB	0.055369	negative
ATXN1L	0.055338	negative
TBXAS1	0.055278	negative
NDUFA13	0.055204	negative
HAPLN3	0.055186	negative
ITGA4	0.055088	negative
SLC25A27	0.055063	negative
PRKAR2A	0.054938	negative
FAM168A	0.054833	negative
SOX17	0.054692	negative
RPL15	0.05468	negative
STX8	0.054676	negative
CBL	0.054531	negative
NFIC	0.054444	negative
CABYR	0.054439	negative
PTPRC	0.054414	negative
RPL32	0.054411	negative
MPHOSPH9	0.054329	negative
NFKBID	0.054327	negative
RPS7	0.054299	negative
GPR65	0.054242	negative
PLB1	0.054238	negative
ABR	0.05423	negative
FPR3	0.054218	negative
RGS10	0.05418	negative
OTUD4	0.054111	negative
CST7	0.054017	negative
UBXN1	0.053976	negative
GIMAP6	0.053872	negative
RPL14	0.053799	negative
UTP23	0.053682	negative
IL2RB	0.053595	negative
RPS29	0.053576	negative
CYTIP	0.053574	negative
CYBB	0.053411	negative
MPG	0.053381	negative
FRRS1	0.053298	negative
FGL2	0.05328	negative
ATP5J2	0.05325	negative
POU2F2	0.053226	negative
RPL34	0.053164	negative
KIAA2018	0.05316	negative
STRN	0.053156	negative
UBR1	0.05314	negative
TNIK	0.053129	negative
RPL4	0.053105	negative
TOR1AIP2	0.052985	negative
RPL13	0.05298	negative
SLC30A6	0.052805	negative
LAIR1	0.052759	negative
RIMBP3	0.052512	negative
GINS4	0.052486	negative
ATP5D	0.052465	negative
IL18	0.052376	negative
LMTK2	0.05233	negative
ZBTB8OS	0.05223	negative
FCGR2A	0.052201	negative
RNF111	0.052197	negative
LY6G5B	0.052108	negative
ITSN2	0.052078	negative
PRKCB	0.052074	negative
RPS15A	0.052034	negative
HAVCR2	0.051759	negative
LCP2	0.051726	negative
ABI3	0.051709	negative
RUNX3	0.051708	negative
BANF1	0.051705	negative
TYROBP	0.051641	negative
THAP3	0.051619	negative
NHP2L1	0.05158	negative
RPS19BP1	0.05158	negative
HCLS1	0.051499	negative
NARFL	0.051481	negative
FAM127A	0.051442	negative
FAM127B	0.051442	negative
BPTF	0.051424	negative
RCSD1	0.05142	negative
RAC2	0.051276	negative
CCDC13	0.051263	negative
RPS13	0.051238	negative
TSSK3	0.051191	negative
SLA	0.051146	negative
PSMD13	0.051128	negative
FGR	0.051117	negative
NF1	0.051045	negative
SLAMF8	0.050999	negative
HRAS	0.050943	negative
C1QA	0.050889	negative
KCNK1	0.050699	negative
CCR1	0.050694	negative
CLOCK	0.050681	negative
RPL29	0.05067	negative
NKTR	0.050645	negative
HMGXB4	0.050637	negative
UXT	0.050597	negative
LST1	0.050525	negative
FHOD1	0.050464	negative
LAPTM5	0.050444	negative
RPS2	0.050423	negative
C14orf2	0.050382	negative
SSU72	0.050347	negative
PRICKLE4	0.050341	negative
NCF4	0.050275	negative
DPEP2	0.050238	negative
FCER1G	0.050207	negative
PSTPIP1	0.050207	negative
EVI2B	0.050201	negative
HSPA12B	0.05019	negative
CD3D	0.050189	negative
SYK	0.050181	negative
SIGLEC1	0.050112	negative
GLTSCR2	0.050111	negative
HLA-DRA	0.04995	negative
PECAM1	0.049948	negative
HIGD2A	0.04989	negative
MLST8	0.049853	negative
PRDM1	0.049832	negative
PLEKHO2	0.049794	negative
RPL37	0.04973	negative
NKG7	0.049718	negative
DRAP1	0.049652	negative
AIF1	0.049606	negative
EPB41L3	0.049604	negative
DOCK10	0.049552	negative
TTBK2	0.04949	negative
NDUFA3	0.04947	negative
RPL31	0.049448	negative
NFAM1	0.049333	negative
RPL38	0.049307	negative
MFN1	0.049253	negative
RASSF2	0.049206	negative
ASH1L	0.04919	negative
UBE3C	0.049156	negative
MSR1	0.049155	negative
DOK3	0.049136	negative
ANKIB1	0.049085	negative
CLEC2B	0.049066	negative
RPS17	0.04899	negative
UHMK1	0.048973	negative
RPL19	0.048958	negative
MS4A7	0.048932	negative
ARHGAP9	0.04883	negative
LY86	0.048804	negative
RANBP2	0.048799	negative
RNASE6	0.048789	negative
RPL13AP20	0.048727	negative
KLRK1	0.048656	negative
GMFG	0.048497	negative
MCM6	0.048489	negative
CINP	0.048474	negative
KDM3B	0.048472	negative
MAML1	0.048472	negative
HLA-DPB1	0.04844	negative
KIAA1432	0.04836	negative
C16orf13	0.048359	negative
S100A4	0.048349	negative
WIPF1	0.048301	negative
MS4A4A	0.048277	negative
PHF20L1	0.048208	negative
VPRBP	0.048171	negative
ATP5G2	0.048108	negative
PRPF31	0.048105	negative
CDR2L	0.048084	negative
CYTH4	0.04797	negative
POLR2H	0.047901	negative
CLPP	0.047864	negative
C19orf53	0.047849	negative
SPI1	0.047841	negative
BASP1	0.047795	negative
FAM63B	0.047687	negative
ADAP2	0.047685	negative
CCDC132	0.047423	negative
USHBP1	0.047404	negative
LILRB1	0.047397	negative
PIK3CG	0.047372	negative
EEF1B2	0.04736	negative
SLC9A9	0.04726	negative
GPSM3	0.047248	negative
FYB	0.04723	negative
GNB2L1	0.047193	negative
FCGR3A	0.047177	negative
CSF1R	0.046942	negative
CD86	0.046876	negative
PIK3R5	0.046871	negative
UPF2	0.046837	negative
ACAP2	0.046783	negative
HCST	0.046742	negative
LBH	0.046699	negative
HCK	0.046686	negative
MRPL20	0.046626	negative
FGD2	0.046607	negative
MRPL36	0.046606	negative
PTPRO	0.046535	negative
HLA-DOA	0.046511	negative
USP34	0.046466	negative
NEDD1	0.046456	negative
IL3RA	0.046398	negative
MOSPD2	0.046372	negative
FAM26F	0.046275	negative
RFX3	0.046205	negative
EMR2	0.046185	negative
MORC3	0.046179	negative
C1QB	0.046172	negative
NIPBL	0.046119	negative
NLRP3	0.046104	negative
CELF2	0.046057	negative
NCKAP1L	0.04604	negative
SELPLG	0.046039	negative
KIF20A	0.045977	negative
C1QC	0.045972	negative
CD2	0.045959	negative
LILRB2	0.045957	negative
BIN2	0.045916	negative
FERMT3	0.045829	negative
MYO1F	0.045827	negative
PLCB2	0.045812	negative
RPL12	0.045708	negative
HLA-DMB	0.045696	negative
PTPN7	0.045631	negative
GTF2IRD2	0.045614	negative
SYTL3	0.045613	negative
BTK	0.045588	negative
MTG1	0.045566	negative
SPRN	0.045566	negative
AP2S1	0.045506	negative
TRAPPC5	0.045504	negative
ELOF1	0.04545	negative
MCAM	0.045448	negative
TNFAIP8L2	0.045426	negative
DOK2	0.045403	negative
RASAL3	0.045355	negative
NUF2	0.045325	negative
GIMAP4	0.045269	negative
PRPF39	0.045258	negative
ITPKB	0.045247	negative
FKBP2	0.045244	negative
DOCK2	0.045196	negative
TAGAP	0.045183	negative
CTSW	0.045153	negative
VAV1	0.04511	negative
TLR7	0.045103	negative
TIA1	0.045055	negative
SKA3	0.045025	negative
GPR132	0.044903	negative
ARHGDIB	0.044896	negative
KIF20B	0.044889	negative
VCPIP1	0.044889	negative
YTHDF3	0.044889	negative
LILRB4	0.044881	negative
CORO1A	0.044822	negative
GPR68	0.044816	negative
CD53	0.044795	negative
ITGB2	0.044792	negative
RPS23	0.044618	negative
EVI2A	0.044586	negative
NPAT	0.044553	negative
PTRF	0.044477	negative
NDUFS7	0.04447	negative
LSP1	0.044464	negative
FDX1L	0.044397	negative
ZNF644	0.044374	negative
PTAFR	0.044369	negative
PARVG	0.044344	negative
DLGAP5	0.044312	negative
HLA-DPA1	0.044288	negative
HIST1H1C	0.044235	negative
HIST2H2AA3	0.044235	negative
TUBA1A	0.04412	negative
CHCHD1	0.043996	negative
MRPS16	0.043996	negative
BDP1	0.04399	negative
IL10RA	0.043986	negative
ANKRD17	0.04398	negative
IKZF1	0.043887	negative
CD247	0.043886	negative
PILRA	0.043886	negative
EME1	0.043829	negative
COX5B	0.043799	negative
CD8A	0.043771	negative
SASH3	0.043715	negative
ZNF304	0.04367	negative
KLRB1	0.043578	negative
CUBN	0.043552	negative
CXCR3	0.04354	negative
TYMS	0.04353	negative
PTPN22	0.043464	negative
ZNF678	0.043464	negative
UCP2	0.043373	negative
CD6	0.04334	negative
ACAP1	0.043311	negative
GTF2IRD2B	0.04331	negative
TMC8	0.043253	negative
CD48	0.043247	negative
AOAH	0.043231	negative
PIK3CD	0.043228	negative
CD3E	0.043167	negative
PLEK	0.043166	negative
TRAPPC2L	0.043089	negative
FAM78A	0.043069	negative
FLI1	0.042957	negative
ITGAX	0.042853	negative
CENPM	0.04285	negative
AMIGO1	0.042845	negative
EMB	0.042836	negative
CD27	0.04279	negative
MPEG1	0.042728	negative
IL18RAP	0.042718	negative
LRRK1	0.042626	negative
MYO7B	0.042507	negative
PEG10	0.04246	negative
SGCE	0.04246	negative
C3AR1	0.04243	negative
SIGLEC10	0.042302	negative
HEG1	0.042263	negative
WAC	0.042249	negative
SLC22A10	0.042198	negative
VPS13C	0.04211	negative
MNDA	0.042051	negative
CCL5	0.041941	negative
CD37	0.041814	negative
C17orf89	0.041804	negative
DUSP4	0.041792	negative
SCML4	0.041792	negative
RBL1	0.041785	negative
CSF2RB	0.041779	negative
GTF2IRD2P1	0.041772	negative
BUB1	0.041726	negative
PSMC1	0.041725	negative
PCDH17	0.041678	negative
CD180	0.041631	negative
JAK3	0.041613	negative
S1PR4	0.041609	negative
ARHGAP30	0.041562	negative
BIRC5	0.041552	negative
C11orf45	0.041508	negative
TSPAN32	0.041508	negative
CMKLR1	0.041485	negative
GAB3	0.041466	negative
CLCN3	0.041447	negative
MYO1G	0.041424	negative
EXO1	0.041414	negative
E2F2	0.041076	negative
CFHR5	0.041069	negative
PKLR	0.041069	negative
ANXA1	0.04101	negative
CDC20	0.04094	negative
C10orf105	0.040853	negative
FCGR1B	0.040796	negative
CXCL16	0.040744	negative
ZMYND15	0.040744	negative
ITK	0.040653	negative
ZNRD1	0.040545	negative
TAOK1	0.040532	negative
IREB2	0.040518	negative
CD300LF	0.040449	negative
IGSF6	0.040445	negative
POLR2J	0.040394	negative
ZNF543	0.040278	negative
IL12RB1	0.04026	negative
P2RY13	0.040241	negative
CD72	0.040165	negative
ARHGAP25	0.040095	negative
CARD16	0.040084	negative
EIF3F	0.040084	negative
KIF2C	0.040081	negative
CD5	0.039993	negative
RP9P	0.039842	negative
HNRNPA3	0.03979	negative
HNRNPA3P1	0.03979	negative
LETM2	0.039748	negative
CCL21	0.039615	negative
KIF18B	0.039601	negative
MCM10	0.039599	negative
SNRNP25	0.039585	negative
CD33	0.039572	negative
INPP5D	0.039482	negative
MAP4K1	0.039462	negative
LYPD5	0.03944	negative
RCC1	0.03944	negative
CTTNBP2NL	0.039426	negative
ZAP70	0.039246	negative
C16orf59	0.039137	negative
PTPRCAP	0.03905	negative
NCRNA00171	0.038943	negative
TTK	0.038835	negative
RDH12	0.038825	negative
TNFRSF11A	0.038825	negative
LRP8	0.038812	negative
LCK	0.038796	negative
2019-09-01	0.038774	negative
CD96	0.038773	negative
TRPC6	0.038698	negative
ST8SIA4	0.038642	negative
FAIM3	0.038591	negative
SLAMF7	0.038573	negative
TBX21	0.038555	negative
NCF1	0.038552	negative
ZNF551	0.038468	negative
PDCD1LG2	0.038375	negative
COX7C	0.038356	negative
SPC25	0.038097	negative
PSENEN	0.038096	negative
CIITA	0.038037	negative
DEPDC1	0.037993	negative
CCR5	0.037966	negative
GZMB	0.037913	negative
SMC2	0.037777	negative
IL18BP	0.037764	negative
PPAN	0.03775	negative
RAB4A	0.037735	negative
SPHAR	0.037735	negative
NACA	0.037713	negative
PRDX5	0.03769	negative
PTPRE	0.037549	negative
EEF1A1	0.037488	negative
EEF1A1P9	0.037488	negative
BRCA1	0.037413	negative
MAN2A1	0.03736	negative
C16orf54	0.037206	negative
CEP97	0.037185	negative
NEK1	0.037172	negative
IL2RG	0.037149	negative
WAS	0.037117	negative
RPL13AP3	0.037107	negative
PRKCH	0.037094	negative
DEPDC4	0.037075	negative
LGALS9	0.036965	negative
ATP5H	0.036924	negative
HLA-DRB1	0.036907	negative
NEDD8	0.036889	negative
PBK	0.036886	negative
PRKCZ	0.036877	negative
PRRT1	0.036877	negative
SLAMF6	0.036862	negative
ZNF318	0.036824	negative
CPXM1	0.036741	negative
LYL1	0.036489	negative
SPN	0.036373	negative
CD52	0.036314	negative
MED1	0.036314	negative
C19orf24	0.036312	negative
KIAA0947	0.036312	negative
KLHL6	0.036222	negative
ZNF623	0.036204	negative
HIST1H4H	0.036049	negative
APRT	0.036033	negative
UHRF1	0.036004	negative
KIF18A	0.035959	negative
CARD9	0.035936	negative
SFN	0.035879	negative
PRR24	0.035852	negative
PLK4	0.035823	negative
CDC25C	0.035716	negative
SLA2	0.035703	negative
WDFY4	0.035677	negative
CDC45	0.035627	negative
COL7A1	0.035592	negative
FMNL1	0.035587	negative
GPR4	0.035542	negative
HMGA1	0.035507	negative
MFSD2B	0.035507	negative
CARD11	0.035506	negative
HMMR	0.035492	negative
MRPL23	0.035475	negative
RASGRP4	0.03544	negative
SHFM1	0.035439	negative
FLNA	0.035413	negative
[truncated: 166 more rows]

## Sheet: LUAD
gene	avg. ΔPCC	label
STX11	0.283062	positive
CLDN18	0.279471	positive
ADAMTS8	0.264857	positive
PECAM1	0.231261	positive
VSIG2	0.226785	positive
SFTPA1	0.225162	positive
GIMAP6	0.223907	positive
AKR1C1	0.217497	positive
MME	0.217188	positive
BRCA1	0.216581	positive
AKR1C2	0.213299	positive
ATAD2	0.213286	positive
CYP3A5	0.212442	positive
MAMDC2	0.212442	positive
CHAF1B	0.212231	positive
DONSON	0.212231	positive
MARCO	0.212132	positive
DCDC2	0.209327	positive
GIMAP5	0.208737	positive
SIRPB1	0.208416	positive
ANKRD29	0.207628	positive
INMT	0.206043	positive
ABCC9	0.203073	positive
KCNJ8	0.203073	positive
KIF18A	0.202966	positive
GPRIN2	0.200967	positive
PCSK9	0.199662	positive
S1PR1	0.197399	positive
CDKL2	0.197009	positive
KIF20B	0.196322	positive
CYP4B1	0.196183	positive
COCH	0.195617	positive
TCF21	0.195588	positive
ARHGEF6	0.195011	positive
XRCC2	0.194588	positive
MSH2	0.194301	positive
MSH6	0.194301	positive
RASAL1	0.193566	positive
SGOL2	0.191872	positive
ANO5	0.191064	positive
GIMAP8	0.184655	positive
FLI1	0.184107	positive
CXCL17	0.184022	positive
SPARCL1	0.182835	positive
TMEM139	0.181243	positive
ZEB2	0.18097	positive
PLA2G4F	0.177116	positive
PPP1R1B	0.177116	positive
CLEC14A	0.176937	positive
DUOX2	0.176416	positive
C10orf128	0.176326	positive
TIMELESS	0.175811	positive
ABI3BP	0.175449	positive
PTGDS	0.175449	positive
RFC5	0.174477	positive
MCOLN3	0.174434	positive
HPGDS	0.174411	positive
ZNF385B	0.173292	positive
ACVRL1	0.172818	positive
FAM83D	0.171186	positive
FHL5	0.169735	positive
CAPN13	0.169632	positive
GIMAP4	0.168866	positive
CLIC3	0.168697	positive
FOLR1	0.168471	positive
GSTM5	0.167856	positive
BNIPL	0.166641	positive
PCDH9	0.166427	positive
ATP8A2	0.166303	positive
SH3TC2	0.164005	positive
FBXO45	0.163749	positive
RAI2	0.163346	positive
WDHD1	0.163081	positive
GRID1	0.163053	negative
MYCT1	0.162752	negative
ATAD5	0.16215	negative
NCAPD2	0.161739	negative
HNF1A	0.16168	negative
GIMAP7	0.161489	negative
CHEK1	0.160891	negative
CST6	0.1599	negative
PRDM5	0.1599	negative
C8orf31	0.159746	negative
SCEL	0.159417	negative
C4BPA	0.158696	negative
GIMAP1	0.157796	negative
SMOC1	0.157449	negative
MYH11	0.157184	negative
HBA2	0.155955	negative
C1orf170	0.155536	negative
FAM13C	0.15534	negative
OPA1	0.155173	negative
PDZK1IP1	0.154822	negative
CD1C	0.154361	negative
TEK	0.154308	negative
ANGPTL1	0.153745	negative
CA3	0.153024	negative
IRX2	0.152988	negative
AKR1C3	0.152659	negative
ABCC6P2	0.152324	negative
FGFR4	0.152218	negative
AQP5	0.15221	negative
TOPBP1	0.151807	negative
P2RX7	0.151118	negative
DSCC1	0.150907	negative
GFRA1	0.150461	negative
RASGRP4	0.150382	negative
GAB3	0.150134	negative
TCEAL7	0.15004	negative
FGD5	0.149139	negative
PDCD1LG2	0.148811	negative
LRRC2	0.1486	negative
RHBDL1	0.148203	negative
F10	0.14809	negative
AURKA	0.147573	negative
DARC	0.147491	negative
DMKN	0.147425	negative
RACGAP1	0.147348	negative
HLA-DOA	0.147303	negative
AP1S2	0.147203	negative
ROBO4	0.147109	negative
TLR4	0.14659	negative
CYP21A2	0.14614	negative
LDB2	0.146069	negative
DIRAS1	0.145941	negative
MMP28	0.145941	negative
C7	0.145697	negative
SPN	0.145153	negative
PLAC9	0.1451	negative
NOTUM	0.144826	negative
CDK2	0.144762	negative
CYYR1	0.144457	negative
JAM2	0.143702	negative
C6orf223	0.143397	negative
LHFP	0.143238	negative
C17orf53	0.143108	negative
POU2F3	0.142857	negative
MYOM2	0.142803	negative
CENPE	0.142214	negative
OVOL1	0.141943	negative
FREM1	0.141871	negative
SCN7A	0.141714	negative
DNAJC12	0.141335	negative
KIF23	0.140939	negative
CHRDL1	0.14033	negative
GIPC2	0.140221	negative
RFC4	0.140201	negative
TRIP13	0.140172	negative
CECR2	0.139711	negative
GLS2	0.139622	negative
ZWILCH	0.139156	negative
CDH5	0.138967	negative
ARHGAP25	0.138639	negative
SFTA2	0.138418	negative
C2orf72	0.138135	negative
DPEP2	0.138037	negative
TRIM29	0.137697	negative
CD4	0.13719	negative
SSTR1	0.137152	negative
GREM1	0.136596	negative
SCNN1D	0.136567	negative
CD34	0.136018	negative
PIF1	0.135884	negative
PTPN22	0.135774	negative
SEMA3D	0.135757	negative
ALOX5AP	0.135402	negative
STARD8	0.135383	negative
MFAP4	0.13523	negative
EPHA10	0.134866	negative
FAM72B	0.134337	negative
GOLT1A	0.13355	negative
RHOJ	0.133419	negative
BDNF	0.133163	negative
AOC3	0.133105	negative
WBSCR17	0.133017	negative
CRTAM	0.13301	negative
MS4A7	0.132747	negative
ARHGEF15	0.132746	negative
PDAP1	0.132596	negative
TAF6	0.132596	negative
CXCR2	0.132487	negative
NCAPG2	0.13241	negative
ACY3	0.13211	negative
RND2	0.13202	negative
TMPO	0.131505	negative
TLR7	0.131464	negative
FAM124B	0.131346	negative
SCGB3A1	0.13022	negative
ALDH3A1	0.130126	negative
TBX15	0.129776	negative
KRT86	0.1295	negative
SV2B	0.129372	negative
TMEM52	0.129361	negative
TRIM17	0.129276	negative
C4orf19	0.128925	negative
C9orf96	0.128346	negative
MYRIP	0.127916	negative
GJC2	0.127904	negative
SLC16A7	0.127733	negative
AMICA1	0.127675	negative
TMEM105	0.127412	negative
KCNH2	0.127377	negative
HLA-E	0.127298	negative
FBXO27	0.127115	negative
P2RY13	0.127035	negative
FOXQ1	0.126681	negative
CCDC141	0.126624	negative
PYGM	0.126387	negative
CD93	0.126333	negative
NLRC4	0.126199	negative
ASPHD1	0.125823	negative
DMBT1	0.125823	negative
KNTC1	0.125737	negative
CACNG4	0.125635	negative
C8orf48	0.125513	negative
FXYD3	0.125427	negative
CALCRL	0.125394	negative
LCN2	0.124953	negative
CATSPERG	0.124911	negative
OVOL2	0.124834	negative
FANCB	0.124533	negative
HSPA12B	0.124261	negative
MUSTN1	0.124115	negative
FAM66C	0.123703	negative
LIPH	0.123698	negative
RASSF2	0.12369	negative
ERG	0.123591	negative
EFCAB4B	0.12358	negative
PRLR	0.123336	negative
EME1	0.123274	negative
FBXO5	0.123221	negative
NLGN4X	0.123142	negative
MSR1	0.123007	negative
CPA3	0.122963	negative
EMCN	0.122605	negative
EDA2R	0.122572	negative
PGAM2	0.122406	negative
ABCA4	0.122277	negative
GPR39	0.122171	negative
RANBP1	0.12184	negative
IL7R	0.121615	negative
APOL3	0.121551	negative
TSPAN32	0.121521	negative
MBNL3	0.121245	negative
PLEKHG4B	0.121211	negative
RCSD1	0.120935	negative
FBXL6	0.119921	negative
GMFG	0.119796	negative
AMY1A	0.119732	negative
SH2D3C	0.119632	negative
CCDC64B	0.119421	negative
SYCP2	0.119414	negative
FCGR3B	0.118652	negative
SELPLG	0.1184	negative
CACNA1D	0.11838	negative
CMKLR1	0.118113	negative
BTK	0.118063	negative
LCP2	0.117842	negative
BUB1	0.117668	negative
C4orf48	0.11734	negative
LDB3	0.116937	negative
A2M	0.116794	negative
AZGP1	0.11679	negative
RAD54B	0.116629	negative
ZSWIM5	0.116561	negative
COL23A1	0.11649	negative
CDH26	0.116391	negative
GPR173	0.116375	negative
VWF	0.116301	negative
STK33	0.1162	negative
CHAF1A	0.116138	negative
FOXF1	0.116138	negative
C11orf82	0.116127	negative
KCP	0.115804	negative
MRC1	0.115574	negative
ALOX5	0.115517	negative
C19orf33	0.11545	negative
UPK3B	0.11545	negative
GFRA2	0.115332	negative
HLA-DPB1	0.115264	negative
AQP4	0.11525	negative
SLCO2B1	0.11518	negative
CD80	0.115109	negative
HLA-DMA	0.114861	negative
KIF12	0.114616	negative
TMEM63C	0.114506	negative
CDO1	0.114493	negative
ICAM5	0.114458	negative
ALDH3B2	0.114416	negative
SHE	0.114267	negative
TDRD10	0.114267	negative
SFTA1P	0.114118	negative
ANKRD36B	0.114025	negative
GPR65	0.11392	negative
LRRC4B	0.113836	negative
MMRN2	0.113725	negative
WNT9A	0.113594	negative
ARHGAP11A	0.113374	negative
SLC22A18AS	0.113206	negative
CXorf57	0.112963	negative
LONRF2	0.112941	negative
TPSAB1	0.112839	negative
SLC6A14	0.112821	negative
ADCK5	0.112584	negative
FGF7	0.112149	negative
SLC2A14	0.112128	negative
PAK2	0.111999	negative
CPLX1	0.111963	negative
FOXA2	0.111939	negative
CSDC2	0.111833	negative
SLC7A7	0.111825	negative
KLHL4	0.111621	negative
SERPINA3	0.111608	negative
GRID2IP	0.111489	negative
GPR85	0.111079	negative
POLQ	0.111049	negative
CLEC10A	0.110947	negative
RASGRP2	0.110895	negative
PRDM11	0.110566	negative
FAM72D	0.110557	negative
SCNN1B	0.11046	negative
SCNN1G	0.11046	negative
HOXA1	0.110357	negative
GAPT	0.110311	negative
TLR8	0.110029	negative
EPB41L2	0.110023	negative
HLA-DPA1	0.109961	negative
FUT6	0.109912	negative
NEK2	0.109803	negative
PCDHGA9	0.109689	negative
DIAPH3	0.109382	negative
DBF4	0.10934	negative
SLC25A18	0.109235	negative
HR	0.109232	negative
FMO1	0.109062	negative
TIE1	0.108983	negative
AIFM3	0.108966	negative
P2RY1	0.108854	negative
TOP2A	0.108834	negative
CCL21	0.108732	negative
TXLNB	0.108436	negative
KIF14	0.108389	negative
CRTAC1	0.10816	negative
IRX5	0.10816	negative
IL34	0.107945	negative
PLK4	0.107793	negative
HNF1B	0.107777	negative
PRRX2	0.107527	negative
SLA	0.107489	negative
USP44	0.107457	negative
ZNF229	0.107364	negative
MCM4	0.107237	negative
MCOLN2	0.107198	negative
CD300LF	0.107145	negative
BTN3A3	0.107115	negative
MSLN	0.106906	negative
RGS18	0.106799	negative
RAB19	0.106499	negative
BCHE	0.106486	negative
CLEC4A	0.106474	negative
FANCD2	0.106166	negative
ZBED3	0.10596	negative
RGMA	0.105834	negative
AKAP3	0.105797	negative
C1QTNF7	0.105624	negative
CCR10	0.105586	negative
MAD2L1	0.105526	negative
DNAH11	0.105481	negative
FAM81A	0.105447	negative
PRR7	0.105413	negative
BOP1	0.105284	negative
TMEM156	0.104972	negative
OMD	0.104695	negative
ELN	0.10464	negative
TMEM130	0.104593	negative
SIGLEC8	0.104533	negative
NXPH4	0.104422	negative
FBXL8	0.104404	negative
IL16	0.104401	negative
MNDA	0.104369	negative
ERCC6L	0.104265	negative
KIAA1524	0.104177	negative
ITGAL	0.104089	negative
OIP5	0.104034	negative
FGR	0.103755	negative
TP63	0.103722	negative
KLRB1	0.103536	negative
SNHG9	0.103513	negative
PLXNB3	0.103472	negative
BRIP1	0.103428	negative
CENPF	0.103422	negative
INCENP	0.103346	negative
STAP1	0.103142	negative
APOBEC3A	0.102989	negative
MCM2	0.1028	negative
LY86	0.102487	negative
CDA	0.102134	negative
COLEC11	0.10191	negative
FGL2	0.101908	negative
ARHGAP15	0.101875	negative
EVI2B	0.101824	negative
CD33	0.101769	negative
C9orf66	0.101753	negative
SIRPA	0.101749	negative
CD19	0.101735	negative
PPAPDC3	0.101618	negative
NCKAP1L	0.101121	negative
NELL2	0.101021	negative
PRKCB	0.100832	negative
HLA-DRB1	0.1007	negative
FAM53A	0.100695	negative
NCAPH	0.100604	negative
CDK5RAP3	0.10053	negative
PRC1	0.100512	negative
DNAJC22	0.100334	negative
FAM19A5	0.100277	negative
PCDP1	0.100194	negative
SPINK5	0.100194	negative
PTPRO	0.099743	negative
PLA2G5	0.099695	negative
FAM101A	0.099601	negative
KIAA0391	0.099595	negative
SRP54	0.099595	negative
PKNOX2	0.099409	negative
CCNB1	0.099345	negative
NME5	0.099003	negative
DEPDC1B	0.098954	negative
CETP	0.098826	negative
ANKRD34A	0.098776	negative
STIL	0.098683	negative
DOK2	0.098649	negative
PLEKHO2	0.098446	negative
OAS2	0.098335	negative
CIITA	0.098164	negative
GPR84	0.098096	negative
ADCY5	0.098093	negative
RAD54L	0.098009	negative
TACC3	0.097976	negative
EXO1	0.097975	negative
TPX2	0.097846	negative
KPNA2	0.097786	negative
PPP1R16A	0.097737	negative
ADAMTS12	0.097734	negative
TROAP	0.097616	negative
UBE2S	0.097597	negative
MSX1	0.097552	negative
GPR19	0.097543	negative
RAD51AP1	0.097393	negative
ADAMDEC1	0.09738	negative
DEPDC1	0.097346	negative
ANKRD24	0.097245	negative
HJURP	0.097219	negative
SGOL1	0.097163	negative
CENPI	0.0971	negative
DPY19L2P2	0.097086	negative
CSF2RB	0.096887	negative
HSPB2	0.096751	negative
FCGR3A	0.096735	negative
C19orf35	0.09659	negative
SULT1C2	0.09659	negative
NFAM1	0.096578	negative
PPP1R3G	0.096558	negative
HLA-DRA	0.09644	negative
SPTBN5	0.096433	negative
GYPC	0.096389	negative
USP2	0.096251	negative
LMOD1	0.096218	negative
ASPM	0.096049	negative
LPXN	0.095939	negative
CD300C	0.095866	negative
PIK3CG	0.095858	negative
C1orf162	0.095814	negative
CDCA8	0.095765	negative
KANK4	0.095567	negative
CD37	0.095472	negative
S100B	0.095373	negative
DOCK8	0.095238	negative
CLEC5A	0.095228	negative
HES2	0.095022	negative
PAICS	0.094999	negative
PPAT	0.094999	negative
HLA-B	0.09489	negative
FOXM1	0.094693	negative
CSMD2	0.094685	negative
SIGLEC5	0.094581	negative
RGS9	0.094504	negative
PCDHB9	0.094406	negative
OSCAR	0.094375	negative
CENPA	0.094224	negative
WFIKKN1	0.094141	negative
GZMH	0.094075	negative
PLEK	0.094042	negative
RPL13AP3	0.093947	negative
NLRP2	0.093936	negative
KCNJ10	0.093839	negative
PYHIN1	0.09382	negative
SPAG5	0.093623	negative
NSUN5P2	0.093427	negative
KCND2	0.093244	negative
HIGD1B	0.093205	negative
FOXP2	0.093157	negative
CCDC136	0.093092	negative
RBL1	0.093043	negative
PPARGC1B	0.093008	negative
PTPRC	0.09299	negative
DOCK2	0.092961	negative
TTK	0.092875	negative
STX19	0.092619	negative
UBE2T	0.0925	negative
ABI3	0.09248	negative
BHMT2	0.092376	negative
ENTPD2	0.092376	negative
HEG1	0.092136	negative
C3AR1	0.092098	negative
TXK	0.092079	negative
BUB1B	0.091876	negative
LTF	0.091713	negative
PRR11	0.091474	negative
ZNF354C	0.091474	negative
PNMAL2	0.091454	negative
MCM10	0.091449	negative
CEP55	0.091389	negative
CDCA5	0.091064	negative
FANCI	0.090979	negative
FAM159A	0.090956	negative
KIFC1	0.090908	negative
HELLS	0.090893	negative
C1QB	0.090852	negative
VSIG4	0.090798	negative
CD74	0.090771	negative
GAS7	0.090749	negative
WDR76	0.090561	negative
SAMD9	0.090518	negative
SAMD9L	0.090518	negative
EFCAB6	0.090503	negative
KIF11	0.090464	negative
SH2B3	0.090352	negative
DPF3	0.090307	negative
REEP2	0.090262	negative
POLE2	0.090259	negative
FFAR2	0.090068	negative
DCN	0.089987	negative
KIF4A	0.08998	negative
ANKRD36BP1	0.089679	negative
DDX60	0.089664	negative
NOTCH4	0.089447	negative
SASH3	0.089442	negative
SAMHD1	0.089122	negative
IQUB	0.089117	negative
PRAM1	0.089117	negative
COL4A3	0.089098	negative
ZNF286B	0.088954	negative
KIF2C	0.088812	negative
PLK1	0.088771	negative
IRF8	0.088741	negative
ZNF214	0.088692	negative
DTL	0.088629	negative
DDX56	0.088505	negative
TBRG4	0.088505	negative
ZCCHC18	0.088491	negative
PROM1	0.088473	negative
PCNA	0.088417	negative
C16orf89	0.088414	negative
NAPSA	0.088414	negative
CDH2	0.088249	negative
ARHGAP30	0.088213	negative
SKA3	0.088205	negative
MPEG1	0.088116	negative
GNG2	0.088027	negative
IQGAP3	0.087994	negative
ESPL1	0.087956	negative
ANLN	0.087954	negative
KIF15	0.087888	negative
RIBC1	0.08768	negative
CD52	0.087632	negative
AIM1L	0.087621	negative
KIAA0125	0.087597	negative
MYLK3	0.087591	negative
HSF4	0.087563	negative
SLC15A3	0.087488	negative
FGD2	0.087353	negative
C1orf228	0.087349	negative
CDC6	0.087345	negative
TRPC4	0.087314	negative
FEN1	0.087304	negative
ZWINT	0.087225	negative
C1QA	0.08722	negative
MS4A2	0.087106	negative
PLXNC1	0.08695	negative
QTRT1	0.086752	negative
TRMT1	0.086752	negative
PREX1	0.086548	negative
CKAP2L	0.086427	negative
KIF18B	0.086225	negative
TFEC	0.086202	negative
PRSS36	0.086172	negative
CCL19	0.086108	negative
CLSPN	0.085832	negative
PHYHIP	0.085789	negative
DOCK10	0.085772	negative
ZNF658	0.085678	negative
C5AR1	0.085641	negative
SYT8	0.085546	negative
NDC80	0.085537	negative
EZH2	0.085421	negative
GINS1	0.085373	negative
IGSF6	0.085226	negative
TRPV2	0.085214	negative
LCP1	0.085119	negative
CD53	0.084987	negative
CDK1	0.084915	negative
PILRA	0.084911	negative
LAIR1	0.084849	negative
NALCN	0.084813	negative
CCNB2	0.084788	negative
FANK1	0.084695	negative
MX1	0.084624	negative
ANK1	0.084472	negative
HCK	0.084372	negative
ZNF699	0.084258	negative
MCM6	0.084165	negative
HOXB6	0.083953	negative
WDR86	0.083936	negative
CDCA3	0.083919	negative
TUBB2B	0.083834	negative
PRR22	0.08379	negative
IFIT3	0.083771	negative
SULF1	0.083569	negative
DNAJC21	0.083244	negative
RAD1	0.083244	negative
PAX8	0.083184	negative
XAF1	0.083118	negative
ARL10	0.083114	negative
SPI1	0.083085	negative
NSUN5P1	0.083071	negative
KIF20A	0.083034	negative
BCL6B	0.082871	negative
COL12A1	0.082641	negative
MELK	0.082574	negative
ITGA4	0.082571	negative
DLGAP5	0.082538	negative
CYBB	0.08247	negative
PIK3AP1	0.082454	negative
LST1	0.082448	negative
CD163	0.082287	negative
SNX20	0.082267	negative
NPAS3	0.082256	negative
MSRB3	0.082136	negative
CDC20	0.081986	negative
CASC5	0.081943	negative
C2CD4C	0.08191	negative
HLA-F	0.081895	negative
LAMA2	0.081759	negative
CDC25C	0.08175	negative
NAPSB	0.081723	negative
CCNA2	0.081691	negative
NUF2	0.081601	negative
DNAH7	0.081545	negative
NLRP3	0.081508	negative
C16orf59	0.081443	negative
GSTT2	0.081282	negative
MKI67	0.081257	negative
LILRA6	0.081141	negative
RRM2	0.081113	negative
HCST	0.081013	negative
MS4A4A	0.08101	negative
NUSAP1	0.080851	negative
AOAH	0.080775	negative
HOXA2	0.080667	negative
UGT8	0.080667	negative
KLHL6	0.080665	negative
MYO1F	0.080638	negative
AIF1	0.080601	negative
PRG2	0.080581	negative
IKZF1	0.080443	negative
LMNB2	0.080355	negative
WNT11	0.080333	negative
RNASEH2A	0.080296	negative
CTSE	0.080096	negative
BMP3	0.080078	negative
PCDH12	0.079997	negative
HOXB7	0.079948	negative
EPN3	0.079774	negative
PTHLH	0.079737	negative
C1QC	0.079733	negative
SIGLEC1	0.079692	negative
SKA1	0.079614	negative
IQCA1	0.079594	negative
GAS2L3	0.079584	negative
LAPTM5	0.079571	negative
MS4A1	0.079523	negative
TYROBP	0.07947	negative
ECSCR	0.079386	negative
SHARPIN	0.079348	negative
CD3G	0.079296	negative
CCDC157	0.079146	negative
SLC31A2	0.079041	negative
BLM	0.078962	negative
SH2D1A	0.07896	negative
ITGB2	0.078944	negative
MYL9	0.078808	negative
WAS	0.078777	negative
SIRPB2	0.078699	negative
ABCD2	0.078663	negative
GPR55	0.078617	negative
CYHR1	0.078414	negative
NCF1B	0.078215	negative
CD180	0.078198	negative
HK3	0.078147	negative
ADAM12	0.078051	negative
LILRB2	0.078021	negative
DDO	0.077995	negative
ZNF625	0.077995	negative
ITGAM	0.07795	negative
DAB2	0.077919	negative
MYOZ3	0.077802	negative
DNAJC5B	0.077756	negative
PIK3R5	0.07763	negative
PLD4	0.077391	negative
UBE2C	0.077199	negative
RSPH1	0.076909	negative
HAVCR2	0.076823	negative
SP5	0.076803	negative
XCL2	0.076803	negative
CDCA2	0.076761	negative
CXorf21	0.07669	negative
ABCA6	0.076636	negative
FYB	0.076592	negative
SPC25	0.076575	negative
ZNF208	0.076559	negative
CXorf36	0.07652	negative
IL12RB1	0.07644	negative
NCAPG	0.076006	negative
ZNF692	0.075962	negative
SIGLEC7	0.075903	negative
MYLK	0.075893	negative
LMNB1	0.075831	negative
PTPN7	0.075686	negative
PPP1R16B	0.075613	negative
DLEC1	0.075544	negative
KBTBD8	0.075541	negative
SPSB3	0.075399	negative
RASSF9	0.07535	negative
PLXDC2	0.075346	negative
CCDC153	0.075185	negative
CAPS	0.075037	negative
PTGDR	0.07502	negative
HSF1	0.074964	negative
FCGR1B	0.074844	negative
FOLR2	0.074739	negative
STEAP1	0.074643	negative
STEAP2	0.074643	negative
FCGR1A	0.074631	negative
L1CAM	0.074576	negative
POC1A	0.074565	negative
CYP46A1	0.074541	negative
ICOS	0.074511	negative
NCF2	0.074465	negative
STAC3	0.074253	negative
IFI6	0.074247	negative
LILRB1	0.074152	negative
BIN2	0.074075	negative
LRRC25	0.073983	negative
SCUBE3	0.07398	negative
KIAA1644	0.073899	negative
RHOT2	0.073827	negative
CAMK4	0.073621	negative
GPR34	0.073381	negative
CSF1R	0.073283	negative
TNFAIP8L2	0.07328	negative
OLFML1	0.073208	negative
SAMD14	0.073178	negative
SHCBP1	0.073171	negative
PCSK4	0.073033	negative
TBX5	0.073029	negative
FAM64A	0.073001	negative
FAM155A	0.072876	negative
TMPRSS6	0.07283	negative
RAD51	0.072674	negative
IFIT1	0.07263	negative
CCR2	0.072555	negative
CECR6	0.072357	negative
FMNL3	0.072348	negative
TBC1D10C	0.072025	negative
SYNPO2	0.071968	negative
CCDC74B	0.07192	negative
FAM78A	0.071917	negative
ACAN	0.071726	negative
SIGLEC10	0.071713	negative
GSG2	0.071647	negative
CENPW	0.071371	negative
FCGR1C	0.071281	negative
COL5A2	0.071166	negative
CD86	0.071141	negative
ZNF837	0.07075	negative
WISP1	0.07071	negative
GPR176	0.070708	negative
GBP4	0.070659	negative
BIRC5	0.070551	negative
PIK3R6	0.07049	negative
BARX2	0.070472	negative
CYTIP	0.070453	negative
CNIH2	0.070295	negative
CDC25A	0.070207	negative
FCER1G	0.070118	negative
UHRF1	0.070071	negative
GTSE1	0.06994	negative
CLDN9	0.069783	negative
MEFV	0.069783	negative
MS4A6A	0.069715	negative
PTCH2	0.069715	negative
E4F1	0.069629	negative
MAF1	0.069404	negative
TAGAP	0.069383	negative
LRRC6	0.069323	negative
AURKB	0.069314	negative
THBS2	0.069238	negative
PLA2G2D	0.069168	negative
SIGLEC9	0.069164	negative
KIAA0101	0.069088	negative
FIBIN	0.068891	negative
IL10RA	0.068825	negative
PRKG1	0.068674	negative
GAS1	0.068637	negative
CD28	0.068623	negative
CCDC78	0.068569	negative
ANKLE1	0.068535	negative
HIST2H2BA	0.068517	negative
CENPK	0.068465	negative
LILRB3	0.068463	negative
EBI3	0.068285	negative
PRELP	0.068196	negative
MYBL2	0.068063	negative
HLA-DMB	0.068043	negative
ZNF423	0.06801	negative
IFFO1	0.067943	negative
CD68	0.067748	negative
PSMB9	0.067725	negative
ZEB1	0.067472	negative
CD84	0.067243	negative
EVI2A	0.067212	negative
EXOSC4	0.067201	negative
SIT1	0.06701	negative
THSD1	0.066855	negative
COL5A1	0.066796	negative
CARD16	0.066431	negative
CASP1	0.066431	negative
DACT3	0.066421	negative
GBP1	0.066418	negative
NRTN	0.066372	negative
WIPF1	0.066356	negative
NARFL	0.066325	negative
RASAL3	0.066141	negative
ATP8B4	0.066022	negative
FPR3	0.065979	negative
ACTA2	0.065954	negative
CD48	0.065944	negative
HMMR	0.065933	negative
FRMD5	0.065913	negative
MFAP5	0.065794	negative
KCNE1	0.065699	negative
CD247	0.065568	negative
PARVG	0.065359	negative
GCSH	0.06496	negative
HDC	0.064932	negative
JAKMIP1	0.064912	negative
ESCO2	0.064721	negative
ELFN1	0.064647	negative
FOXP3	0.064502	negative
C11orf21	0.064479	negative
TRAF3IP3	0.064455	negative
FCGR2C	0.064398	negative
TSHZ3	0.064362	negative
RPL13AP6	0.064213	negative
SHC3	0.064213	negative
PSTPIP1	0.063998	negative
STK32B	0.063989	negative
FERMT3	0.063942	negative
H2AFZ	0.063848	negative
PDGFRB	0.063763	negative
CCL14	0.063735	negative
CYTH4	0.063605	negative
CR1	0.063604	negative
SLAMF8	0.063484	negative
RSAD2	0.063466	negative
SPARC	0.063405	negative
COL3A1	0.063364	negative
ACP5	0.063208	negative
TNFSF13B	0.063187	negative
TAGLN	0.063002	negative
NKG7	0.062963	negative
CDK10	0.062944	negative
TAF1C	0.062944	negative
FCGR2A	0.062861	negative
RIBC2	0.062852	negative
C6orf164	0.062673	negative
SHISA3	0.062627	negative
USHBP1	0.062571	negative
CCDC89	0.062544	negative
CKS1B	0.062509	negative
CD160	0.062501	negative
TNFSF8	0.062483	negative
IL2RG	0.062357	negative
2019-03-01	0.062172	negative
CXCL5	0.062162	negative
ERC2	0.061982	negative
KLRD1	0.061982	negative
SAMSN1	0.061899	negative
MASP2	0.061886	negative
CDC45	0.061807	negative
ASF1B	0.061786	negative
ARHGAP9	0.061699	negative
HPX	0.061355	negative
IL18RAP	0.061143	negative
FLT3	0.061021	negative
GLT1D1	0.061021	negative
CD2	0.060873	negative
KCNK13	0.06084	negative
ZNF367	0.060744	negative
CCDC87	0.060699	negative
SPON1	0.060695	negative
PALM3	0.060638	negative
IFIH1	0.060492	negative
CCR5	0.060428	negative
FAM162B	0.060377	negative
C16orf54	0.060374	negative
ZNF615	0.060365	negative
NCF4	0.060263	negative
LAMA4	0.060155	negative
NCF1	0.060111	negative
CDT1	0.06007	negative
CAMK1G	0.06006	negative
TMEM119	0.059971	negative
HRC	0.059909	negative
PCP4L1	0.059909	negative
HLA-C	0.059833	negative
CNN1	0.059798	negative
INTS4L2	0.059796	negative
TCF19	0.059745	negative
MEOX1	0.059718	negative
IL21R	0.059676	negative
ZNF260	0.059554	negative
ZNF567	0.059554	negative
HIPK3	0.05947	negative
BNC2	0.059378	negative
CDKN3	0.059295	negative
BRIX1	0.059288	negative
CCT5	0.059288	negative
LILRB4	0.059168	negative
PIM2	0.059069	negative
ECM2	0.059027	negative
GGTLC1	0.05896	negative
COL6A2	0.058922	negative
GBP5	0.058801	negative
C12orf61	0.058755	negative
PDGFRA	0.05873	negative
IL10	0.058676	negative
PKMYT1	0.058613	negative
CASS4	0.058557	negative
GPRC5D	0.058535	negative
VCAN	0.058406	negative
ARHGAP11B	0.058303	negative
NFATC2	0.058303	negative
ITPRIPL1	0.058192	negative
STAT1	0.0581	negative
FAP	0.058095	negative
IFI44	0.058057	negative
COL11A1	0.057973	negative
CNRIP1	0.057954	negative
DDHD2	0.057865	negative
WHSC1L1	0.057865	negative
LAX1	0.057779	negative
PILRB	0.057611	negative
SGCD	0.057601	negative
TNFRSF9	0.057572	negative
TGFB1I1	0.057357	negative
TRIM16	0.057304	negative
TRIM16L	0.057304	negative
TK1	0.056916	negative
TYMS	0.056809	negative
SLAMF1	0.056687	negative
MAGED4	0.056686	negative
MAGED4B	0.056686	negative
ITK	0.056668	negative
ZNF569	0.056628	negative
ZNF570	0.056628	negative
COL6A3	0.056564	negative
RNASE6	0.056514	negative
TCF4	0.056451	negative
GPR135	0.056397	negative
TIGIT	0.056386	negative
IFI44L	0.056267	negative
CD3E	0.056066	negative
FCGR2B	0.055937	negative
GINS2	0.0559	negative
PBK	0.055828	negative
ADAMTS2	0.055809	negative
FAM111B	0.055713	negative
NCOA2	0.055625	negative
CD40LG	0.055458	negative
MAP4K1	0.05544	negative
PNPLA4	0.055337	negative
STS	0.055337	negative
POSTN	0.055165	negative
SLAMF6	0.055134	negative
PUF60	0.055109	negative
ZNF613	0.055032	negative
PTAFR	0.054957	negative
ZAP70	0.054922	negative
IRF1	0.05478	negative
ACAP1	0.054671	negative
MEI1	0.054618	negative
AGAP2	0.054596	negative
LAT2	0.054549	negative
TAP1	0.054547	negative
NFE2	0.054532	negative
SCML4	0.054532	negative
ETV3	0.054384	negative
NLRC3	0.054214	negative
CDK3	0.054196	negative
VTCN1	0.054195	negative
FAM182B	0.05369	negative
FPR1	0.053578	negative
PTPLB	0.053494	negative
ZDHHC20	0.053494	negative
AEBP1	0.053469	negative
SIRPG	0.053408	negative
HESX1	0.053392	negative
CD27	0.05333	negative
CXCL9	0.053321	negative
PRR15	0.053196	negative
ERAL1	0.053172	negative
POLDIP2	0.053172	negative
METTL1	0.05308	negative
TSFM	0.05308	negative
ITGB7	0.053008	negative
AMZ1	0.052709	negative
TNFSF11	0.052498	negative
LUM	0.052439	negative
P2RY10	0.052379	negative
HIST2H2AC	0.052116	negative
DLGAP3	0.052097	negative
MIR155HG	0.052097	negative
CYP27C1	0.051944	negative
FAIM2	0.051907	negative
BTLA	0.051708	negative
CD8A	0.051691	negative
KLRK1	0.051556	negative
APOL1	0.051487	negative
APOL2	0.051487	negative
KCNAB2	0.051441	negative
CPSF1	0.051401	negative
HOXB5	0.051177	negative
ZNF24	0.051169	negative
ZNF397	0.051169	negative
CCDC150	0.05114	negative
TREM2	0.051112	negative
AKT2	0.050943	negative
C19orf47	0.050943	negative
CD14	0.050867	negative
NOVA2	0.050839	negative
FBN1	0.050455	negative
LY9	0.050265	negative
APBB1IP	0.050205	negative
FCRL5	0.050144	negative
ZC3H12D	0.050081	negative
GPR97	0.050024	negative
ITGAX	0.049952	negative
TIGD5	0.049904	negative
CCL5	0.049836	negative
PRRX1	0.049795	negative
KIAA0895L	0.049525	negative
UHMK1	0.049516	negative
GPR82	0.049485	negative
MRVI1	0.049308	negative
LTB	0.049267	negative
COL1A2	0.049073	negative
TELO2	0.048719	negative
ZNF831	0.048485	negative
CCR7	0.048365	negative
MMP2	0.048305	negative
NUBP2	0.048096	negative
GPR4	0.048091	negative
GPR124	0.048061	negative
PDCD11	0.047949	negative
PABPC1L	0.04783	negative
2019-09-01	0.047822	negative
GTF2IRD2P1	0.047811	negative
CD300A	0.047676	negative
ESR2	0.047669	negative
HCP5	0.047536	negative
SHFM1	0.04751	negative
HLA-H	0.047475	negative
CORO1A	0.047392	negative
CXCR6	0.047389	negative
THBS4	0.047379	negative
ANGPTL2	0.047312	negative
TNFSF15	0.047132	negative
THEMIS	0.047085	negative
HLA-A	0.047068	negative
TNIP3	0.04702	negative
CD3D	0.047019	negative
CXorf40A	0.046809	negative
CXorf40B	0.046809	negative
PABPC5	0.046783	negative
RUNX1T1	0.046783	negative
LRRC14	0.04673	negative
GPR18	0.046703	negative
P2RY8	0.046698	negative
NOLC1	0.046655	negative
ARTN	0.046642	negative
CD70	0.046642	negative
GFI1	0.04664	negative
TAP2	0.046619	negative
AZI1	0.04658	negative
LRRC45	0.04658	negative
SCG5	0.046486	negative
ZNF614	0.046467	negative
SLA2	0.046337	negative
FASTK	0.046246	negative
TMUB1	0.046246	negative
E2F2	0.046207	negative
CD5	0.04605	negative
C1orf35	0.045948	negative
MRPL55	0.045948	negative
HS3ST3A1	0.045876	negative
HTR7	0.045876	negative
BCL2A1	0.045821	negative
FAIM3	0.045746	negative
PYCRL	0.045641	negative
CD96	0.045603	negative
DERL3	0.045405	negative
DOK3	0.045398	negative
NCF1C	0.045377	negative
ZNF205	0.045326	negative
GZMK	0.045323	negative
ITGBL1	0.045241	negative
GTF2IRD2B	0.045191	negative
CD72	0.045057	negative
CCL4	0.044961	negative
SLAMF7	0.044953	negative
REST	0.044922	negative
FAM45A	0.044904	negative
FAM45B	0.044904	negative
ADAM6	0.044819	negative
TRABD	0.044804	negative
GLT8D2	0.044494	negative
CD226	0.044332	negative
CD6	0.044303	negative
TDRD6	0.04424	negative
SAMD3	0.044219	negative
MEOX2	0.044153	negative
WDR90	0.044137	negative
LTB4R	0.044088	negative
LTB4R2	0.044088	negative
TBX21	0.044035	negative
GRAP2	0.044021	negative
ISLR2	0.043859	negative
RECQL4	0.043834	negative
INHBA	0.043826	negative
ZNF789	0.0437	negative
C15orf59	0.043489	negative
COPS6	0.043289	negative
SELO	0.043243	negative
ADORA3	0.043119	negative
BGN	0.043107	negative
ASB2	0.043103	negative
GABRD	0.043078	negative
LCK	0.042739	negative
CENPM	0.042733	negative
PVRIG	0.042711	negative
ANKS3	0.042663	negative
FUT7	0.041908	negative
ZNF304	0.041877	negative
SIRT6	0.041871	negative
ELOVL4	0.041795	negative
PATL2	0.041643	negative
SP140	0.041321	negative
CLECL1	0.041319	negative
CD22	0.041293	negative
PTPRCAP	0.041222	negative
AMY2B	0.041145	negative
RNPC3	0.041145	negative
NDUFS7	0.0408	negative
PTGIR	0.040717	negative
CD79A	0.040538	negative
THY1	0.040452	negative
SFRP2	0.040335	negative
FBN2	0.04032	negative
TMSB15B	0.04032	negative
IL2RB	0.040254	negative
CXCL10	0.040071	negative
C9orf172	0.039937	negative
POTEF	0.039937	negative
CCR1	0.0398	negative
MXRA5	0.03973	negative
HNRNPA3	0.039686	negative
HNRNPA3P1	0.039686	negative
CSAD	0.039541	negative
POU2AF1	0.039507	negative
C10orf2	0.039428	negative
KCNN3	0.039357	negative
TP73	0.038951	negative
NOX4	0.038944	negative
BTN3A1	0.038792	negative
BTN3A2	0.038792	negative
ITGA11	0.038762	negative
ZNF543	0.038699	negative
CD79B	0.038548	negative
STUB1	0.038467	negative
GGN	0.038359	negative
UBASH3A	0.037768	negative
NACA	0.037454	negative
NACAP1	0.037454	negative
GPC2	0.037446	negative
CPNE5	0.037385	negative
IFIT2	0.037371	negative
GZMA	0.037204	negative
HIST1H2AC	0.03717	negative
HIST1H2BC	0.03717	negative
IKZF3	0.037001	negative
PCDHGB1	0.037001	negative
C22orf26	0.03694	negative
GTF2H2B	0.03694	negative
APOC1	0.036846	negative
LAT	0.036838	negative
CTAGE4	0.036581	negative
ZNF630	0.036581	negative
ZC3H3	0.036535	negative
GZMB	0.03628	negative
FAM157A	0.036165	negative
OR2A4	0.035929	negative
HSPBP1	0.035812	negative
PRPF31	0.035812	negative
IRF4	0.035786	negative
LYPLA2	0.035689	negative
LYPLA2P1	0.035689	negative
COL1A1	0.03558	negative
PDCD1	0.035298	negative
CXCL11	0.035256	negative
ABCA8	0.035246	negative
HAL	0.035246	negative
GTF2IRD2	0.03522	negative
PTEN	0.035188	negative
PTENP1	0.035188	negative
ATG4B	0.035089	negative
CAPN10	0.035089	negative
KNDC1	0.035051	negative
SFTPC	0.035051	negative
MCF2L2	0.034918	negative
UCP3	0.034918	negative
IFI30	0.034521	negative
BUD31	0.034406	negative
NUP37	0.034263	negative
GPR141	0.03426	negative
CD8B	0.034104	negative
APBB3	0.034073	negative
LSP1	0.034035	negative
FLT3LG	0.033701	negative
WASH7P	0.033517	negative
ZNF683	0.033381	negative
HTRA3	0.033202	negative
LRRC15	0.033067	negative
MAPK8IP3	0.032994	negative
ZBP1	0.032994	negative
FNDC1	0.032966	negative
OTOA	0.032612	negative
STK31	0.032612	negative
AURKAIP1	0.032578	negative
PUSL1	0.032578	negative
TNFRSF1B	0.032565	negative
OR2A7	0.032562	negative
RNF212	0.032562	negative
TBL3	0.032477	negative
CHAD	0.032475	negative
POLN	0.032475	negative
CD200R1	0.032362	negative
HLA-DQA1	0.032281	negative
OLFML2B	0.032098	negative
RNF111	0.032048	negative
ABCA9	0.031889	negative
SLC37A2	0.031884	negative
ZNF585A	0.031658	negative
ZNF585B	0.031658	negative
SNHG12	0.031373	negative
AHRR	0.031339	negative
TRAPPC5	0.030967	negative
PLVAP	0.030457	negative
KLHDC8A	0.03032	negative
PCYT1B	0.03032	negative
APOE	0.030301	negative
RAN	0.030194	negative
DPP8	0.030179	negative
NR6A1	0.029965	negative
RDH16	0.029965	negative
ANXA2P1	0.029736	negative
ANXA2P2	0.029736	negative
ISLR	0.029705	negative
CACNA1I	0.029469	negative
FST	0.029469	negative
GTF2A1	0.029367	negative
HLA-DQB1	0.029291	negative
TCEAL3	0.029246	negative
TCEAL6	0.029246	negative
TRIM9	0.029162	negative
EXOC3L2	0.029157	negative
ASXL2	0.029047	negative
GPR3	0.029004	negative
ATG16L2	0.028893	negative
PLA2G10	0.028818	negative
PPP1R14D	0.028818	negative
DAPK3	0.028765	negative
FZR1	0.028765	negative
ZNF707	0.028719	negative
PODN	0.028604	negative
NR1I3	0.028446	negative
ZNF491	0.028446	negative
CCNT1	0.028402	negative
WASH3P	0.028235	negative
HVCN1	0.027986	negative
HDAC10	0.027832	negative
ZNF181	0.027786	negative
ZNF302	0.027786	negative
PSMB8	0.027644	negative
ARHGAP42	0.027579	negative
TMEM133	0.027579	negative
ZBTB32	0.027397	negative
FAM27A	0.027193	negative
LTBP2	0.027004	negative
DHRS4	0.026649	negative
DHRS4L2	0.026649	negative
FAM193B	0.026301	negative
SLC1A3	0.026078	negative
GFER	0.026023	negative
MRPS34	0.026023	negative
CHKB-CPT1B	0.02602	negative
EMILIN1	0.025605	negative
ANAPC1	0.025542	negative
RIF1	0.025542	negative
ZNF548	0.025123	negative
HNRNPA1	0.025057	negative
HNRNPA1L2	0.025057	negative
C3orf67	0.025047	negative
ACTG2	0.024999	negative
MAFB	0.024886	negative
FGF14	0.024875	negative
CCNL2	0.024721	negative
UNC5B	0.024466	negative
ICAM3	0.024173	negative
C9orf142	0.023964	negative
SSNA1	0.023964	negative
PRDM6	0.023947	negative
PWP1	0.023855	negative
ANAPC2	0.023731	negative
SNAPC4	0.023731	negative
GOLGA8B	0.02345	negative
IPMK	0.023318	negative
FLYWCH2	0.022811	negative
PLN	0.021863	negative
HLA-DRB5	0.021858	negative
ABCE1	0.021854	negative
NAA15	0.021854	negative
DDI2	0.020856	negative
F13A1	0.020822	negative
AHSA2	0.02081	negative
DTX3L	0.020548	negative
PARP9	0.020548	negative
XAB2	0.020422	negative
ZNF414	0.020422	negative
CHD8	0.02038	negative
SUPT16H	0.02038	negative
TAOK1	0.019935	negative
IGJ	0.019567	negative
FAM27C	0.019435	negative
FAM26F	0.019417	negative
ZFP36	0.019249	negative
CCDC17	0.018865	negative
LEKR1	0.018865	negative
SEC31B	0.018864	negative
ANKRD53	0.01839	negative
RGN	0.01839	negative
GOLGA6L10	0.018013	negative
UBE2Q2P1	0.018013	negative
DUSP1	0.01775	negative
BTBD19	0.017323	negative
GATSL1	0.017323	negative
C2CD4D	0.01696	negative
CCDC80	0.016955	negative
CCT2	0.016873	negative
YEATS4	0.016873	negative
SFRP4	0.01681	negative
RSC1A1	0.016514	negative
BRF2	0.016036	negative
LSM1	0.016036	negative
KPNA7	0.015933	negative
ALG1L	0.015901	negative
SPIB	0.015288	negative
FASLG	0.015172	negative
TRAT1	0.015172	negative
PITX1	0.014882	negative
KLHL11	0.014809	negative
AKNA	0.014644	negative
RNASE2	0.014549	negative
HIC1	0.014469	negative
CSNK1G2	0.014465	negative
POLRMT	0.014465	negative
NEDD8	0.012252	negative
NGDN	0.012252	negative
GOLGA8A	0.012058	negative
DOHH	0.011904	negative
HDGFRP2	0.011904	negative
FOS	0.011663	negative
C19orf26	0.011157	negative
CXCR3	0.011134	negative
PPP1R2	0.011082	negative
PPP1R2P3	0.011082	negative
C8orf59	0.010869	negative
TCEB1	0.010869	negative
SSC5D	0.010515	negative
RNF123	0.010048	negative
USP19	0.010048	negative
LBX2	0.009937	negative
SLC22A20	0.009937	negative
CXCR5	0.009923	negative
CCDC151	0.00719	negative
CHRFAM7A	0.00719	negative
PNOC	0.006414	negative
MIER2	0.005806	negative
REXO1	0.005806	negative
PACSIN1	0.005283	negative
TNFRSF17	0.005064	negative
CCNE2	0.004677	negative
PSMC3IP	0.003925	negative
GPR174	0.003768	negative
CTLA4	0.003591	negative
SOX2	0.00277	negative
B3GAT2	0.002623	negative
FNDC8	0.002623	negative
C15orf56	0.001728	negative
MB	0.001728	negative
TBC1D3B	0.000143	negative
TBC1D3H	0.000143	negative
CLSTN2	9.3e-05	negative
AKR7L	0	negative
FAM47E	0	negative
HCN2	0	negative

## Sheet: LUSC
gene	avg. ΔPCC	label
CCT5	0.608029	positive
NSUN2	0.608029	positive
FBXO45	0.487995	positive
GPR116	0.485769	positive
SLC39A8	0.478995	positive
FXR1	0.478146	positive
INMT	0.477025	positive
CRTAM	0.473313	positive
VEPH1	0.473313	positive
ATP10A	0.450904	positive
WDR53	0.447437	positive
AQP1	0.445867	positive
CFP	0.435617	positive
DLC1	0.42011	positive
HIF3A	0.407565	positive
SFTPA1	0.407565	positive
SOD3	0.398199	positive
CCDC69	0.3947	positive
TCF21	0.390464	positive
CPSF3	0.373826	positive
NOL10	0.373826	positive
DVL3	0.373794	positive
SENP5	0.37348	positive
RFC4	0.373008	positive
TRA2B	0.373008	positive
PTGER2	0.37021	positive
NPR1	0.367441	positive
SYNE1	0.36621	positive
COLEC12	0.365831	positive
CELF2	0.365767	positive
MFNG	0.364924	positive
GYPC	0.364059	positive
MFN1	0.363317	positive
SPOCK2	0.359828	positive
CCRL2	0.352766	positive
TSPAN4	0.350079	positive
NCBP2	0.345762	positive
ZNF639	0.34564	positive
C2	0.342693	positive
ABCF3	0.342354	positive
CLEC3B	0.338016	positive
IL3RA	0.337552	positive
CDC45	0.329718	positive
RANBP1	0.329718	positive
STARD8	0.326468	positive
PGM5	0.324584	positive
SOX17	0.321286	positive
HLA-DOA	0.321074	positive
PECAM1	0.320113	positive
GAB3	0.319986	positive
GIMAP8	0.318566	positive
EDNRB	0.318203	positive
ATP13A4	0.317862	positive
A2M	0.316572	positive
EIF2B5	0.315225	positive
CDO1	0.309359	positive
DARC	0.29457	positive
DMBT1	0.294505	positive
RFTN1	0.290981	positive
TRIM16L	0.290026	positive
GIMAP6	0.287065	positive
G6PD	0.285672	positive
ACTL6A	0.284758	positive
ECE2	0.282021	positive
FLI1	0.281389	positive
ANKRD44	0.281168	positive
EMCN	0.280613	positive
SLC34A2	0.279717	positive
ARHGEF6	0.277436	positive
STARD13	0.276635	positive
ATP11B	0.27584	positive
DCUN1D1	0.27584	positive
TEK	0.274441	positive
LONRF3	0.273017	negative
SLC46A2	0.272204	negative
PIK3CA	0.271828	negative
SERPING1	0.271802	negative
JPH4	0.271052	negative
PTGDS	0.270693	negative
GMFG	0.269458	negative
S1PR1	0.269403	negative
ARHGDIB	0.268252	negative
SPN	0.267243	negative
TNS3	0.266926	negative
LYZ	0.261937	negative
MEF2C	0.26182	negative
GIMAP4	0.260551	negative
SLC7A11	0.258913	negative
ACVRL1	0.258441	negative
KL	0.258228	negative
CYSLTR1	0.257242	negative
CLCA2	0.25634	negative
FLRT3	0.256136	negative
SH2D3C	0.254886	negative
BRIX1	0.25478	negative
MSH2	0.254757	negative
MSH6	0.254757	negative
S1PR4	0.253837	negative
VIM	0.253727	negative
GNGT2	0.253591	negative
CD52	0.253295	negative
PLA2G5	0.252816	negative
LY86	0.252501	negative
LGR5	0.25237	negative
FBLN5	0.251786	negative
ZEB2	0.251719	negative
HLA-DMA	0.250784	negative
NAPSB	0.250574	negative
DPEP2	0.249794	negative
FGD5	0.249526	negative
CASS4	0.249154	negative
LDB2	0.248458	negative
TALDO1	0.248086	negative
TFDP1	0.247998	negative
GIMAP7	0.247553	negative
GPR65	0.247275	negative
SRXN1	0.247095	negative
GIMAP1	0.246492	negative
TIMELESS	0.245481	negative
ANGPTL1	0.245061	negative
C16orf54	0.244054	negative
ESAM	0.243027	negative
GPIHBP1	0.242023	negative
AKR1C3	0.241715	negative
ME1	0.241403	negative
ESYT3	0.239358	negative
P2RY13	0.239195	negative
GIMAP2	0.238095	negative
PTGFR	0.236941	negative
RCSD1	0.236723	negative
CCT6A	0.236712	negative
OSGIN1	0.236608	negative
ARC	0.234602	negative
ACOX2	0.233278	negative
HMGA1	0.233255	negative
MFSD2B	0.233255	negative
RASSF2	0.23319	negative
CATSPERG	0.23283	negative
KNDC1	0.23283	negative
CORIN	0.232064	negative
JAM2	0.23172	negative
MFAP4	0.231562	negative
KIF4A	0.231093	negative
CLEC10A	0.229679	negative
GIMAP5	0.229576	negative
AOC3	0.227849	negative
CCL14	0.227742	negative
HIST1H2BK	0.226953	negative
HIST1H4H	0.226953	negative
SH2B3	0.226281	negative
HLA-DPB1	0.226076	negative
CD74	0.22579	negative
HSD11B1	0.224757	negative
DOCK8	0.224509	negative
ARHGEF15	0.224496	negative
HLA-DRA	0.224434	negative
ARHGAP15	0.224167	negative
FAM107A	0.223747	negative
ECSCR	0.223634	negative
CUL4A	0.223137	negative
TLR7	0.222833	negative
PKP1	0.221897	negative
AP2M1	0.221569	negative
MRPL47	0.221411	negative
GJA3	0.221062	negative
AKAP2	0.220779	negative
NCAPH	0.220175	negative
FHL5	0.219655	negative
THSD7A	0.219496	negative
LST1	0.219451	negative
SFTPB	0.219352	negative
ABI3	0.219342	negative
SHC3	0.218611	negative
CLEC14A	0.218255	negative
SLC1A7	0.218191	negative
C7	0.218159	negative
TLR4	0.217506	negative
CNTN4	0.216353	negative
SFTPA2	0.215574	negative
TUBGCP3	0.215277	negative
CDH5	0.215259	negative
SFTPD	0.215219	negative
HLA-DMB	0.215209	negative
NUSAP1	0.214805	negative
SCARF1	0.214801	negative
C1orf162	0.2142	negative
POU3F1	0.213643	negative
EIF4G1	0.212538	negative
HBB	0.211913	negative
ZNF702P	0.211642	negative
TXNRD1	0.211423	negative
ATAD5	0.21055	negative
SPAG5	0.21055	negative
ZNF131	0.21002	negative
CLEC4E	0.209716	negative
SELPLG	0.20971	negative
STIL	0.209661	negative
ARHGAP25	0.209563	negative
ANXA6	0.208607	negative
SRGN	0.208567	negative
GAPT	0.208425	negative
MRPS17	0.208253	negative
AMICA1	0.20807	negative
LAT2	0.208026	negative
OIP5	0.207349	negative
ALG3	0.207272	negative
CD4	0.207266	negative
MCM10	0.20675	negative
SUV39H2	0.20675	negative
FAM189A2	0.206297	negative
DOK2	0.206263	negative
MASP1	0.206152	negative
EVI2B	0.205611	negative
XK	0.205241	negative
CD34	0.205028	negative
PPP1R16B	0.204459	negative
ROBO4	0.204411	negative
CSDC2	0.204118	negative
LILRA6	0.204013	negative
MS4A7	0.203802	negative
EME1	0.203439	negative
HLA-DPA1	0.20333	negative
GPRIN3	0.202742	negative
SLC14A1	0.202512	negative
MYCT1	0.202412	negative
CD37	0.202082	negative
MLC1	0.201986	negative
SLC4A4	0.200464	negative
PREX1	0.200434	negative
TIE1	0.200272	negative
PLEKHO2	0.200162	negative
TRPV2	0.199784	negative
DACH1	0.199492	negative
RIT1	0.199468	negative
CD300LF	0.199178	negative
SLCO2B1	0.199004	negative
BUB1	0.198775	negative
RASGRP2	0.198236	negative
AIF1	0.19798	negative
CNTNAP2	0.197568	negative
ITGAL	0.197501	negative
LYVE1	0.197393	negative
AKR1C1	0.197331	negative
FGR	0.197275	negative
SLC7A7	0.196676	negative
CD93	0.196318	negative
APBB1IP	0.196122	negative
PPARGC1A	0.194987	negative
EVI2A	0.194611	negative
GPRIN2	0.194354	negative
RASGRP4	0.194257	negative
OSCAR	0.194139	negative
CD69	0.194104	negative
PRKCB	0.193389	negative
IRF8	0.192599	negative
C1orf170	0.192181	negative
PLEKHN1	0.192181	negative
TRIM22	0.191892	negative
TP63	0.191645	negative
LILRA2	0.191621	negative
UBXN10	0.191328	negative
FAM78A	0.191181	negative
FADD	0.191163	negative
SLC6A12	0.191127	negative
BIN2	0.190977	negative
JAKMIP2	0.190872	negative
RNF182	0.190849	negative
VAMP5	0.190617	negative
GIPC2	0.190539	negative
MAPK8IP2	0.190466	negative
BTK	0.190326	negative
CIITA	0.189992	negative
HCST	0.18955	negative
TLR8	0.189473	negative
LRRC32	0.189422	negative
NOC2L	0.189066	negative
CMKLR1	0.188747	negative
C9orf152	0.188165	negative
TNFAIP8L2	0.18784	negative
RHOJ	0.187829	negative
CACNA1D	0.186955	negative
TRIM17	0.186868	negative
AKR1C2	0.18681	negative
RGS18	0.18613	negative
C5orf56	0.18602	negative
TYROBP	0.185099	negative
CDKL1	0.18463	negative
ZNF597	0.184555	negative
LCP2	0.184439	negative
PARVG	0.184421	negative
IL16	0.18349	negative
ALOX5AP	0.183481	negative
BMPER	0.183239	negative
CSF2RB	0.183237	negative
NLRP3	0.182771	negative
GPSM3	0.182763	negative
FAM167A	0.182432	negative
UBA7	0.182378	negative
SNED1	0.182348	negative
TFEC	0.181829	negative
PLCB2	0.181777	negative
CTSS	0.181552	negative
SPATA6	0.181457	negative
GRAMD1B	0.181393	negative
WDFY4	0.181342	negative
SELE	0.181306	negative
VSIG4	0.18112	negative
C8orf48	0.181063	negative
LPXN	0.180991	negative
PTPRC	0.180972	negative
DOCK2	0.180725	negative
PARL	0.180452	negative
RMI1	0.180449	negative
ZNF367	0.180449	negative
NLRC4	0.179716	negative
VWF	0.179433	negative
IGSF6	0.179345	negative
C10orf55	0.179265	negative
PLAU	0.179265	negative
SPI1	0.179023	negative
SLC22A3	0.178922	negative
MSX2	0.178656	negative
CYBB	0.178147	negative
ITGB2	0.178136	negative
RAD51	0.17777	negative
CLEC12A	0.177749	negative
PABPC5	0.177398	negative
ETS1	0.177072	negative
FAM162B	0.176859	negative
TAGAP	0.176715	negative
IL12RB1	0.176606	negative
TBC1D10C	0.176434	negative
FGL2	0.176159	negative
INPP5D	0.175792	negative
GNG2	0.175712	negative
LMOD1	0.175522	negative
NCAM2	0.175223	negative
SASH3	0.175205	negative
ALOX5	0.175084	negative
CXorf21	0.175009	negative
FANCD2	0.174994	negative
LAPTM5	0.174977	negative
NCKAP1L	0.174928	negative
MNDA	0.174323	negative
C1QA	0.174299	negative
ORAOV1	0.173498	negative
PSMD2	0.173411	negative
SLC16A12	0.172888	negative
NEFH	0.172702	negative
CLEC4A	0.172653	negative
CECR1	0.172405	negative
C1QTNF7	0.172314	negative
FGFBP2	0.172098	negative
PTPN22	0.171929	negative
MYO1F	0.171779	negative
MPEG1	0.171663	negative
CD14	0.171545	negative
IFFO1	0.171171	negative
MS4A2	0.170592	negative
IL10RA	0.169982	negative
PIK3R5	0.169725	negative
USHBP1	0.169603	negative
CNRIP1	0.169416	negative
IL1RL1	0.16928	negative
RNF212	0.16928	negative
ENG	0.169153	negative
PIK3CG	0.169113	negative
ALDH1A2	0.169002	negative
ERLIN2	0.168979	negative
ADCY5	0.168913	negative
APOL3	0.16882	negative
CST6	0.168749	negative
SERP2	0.168749	negative
PLCL2	0.168548	negative
PPP1R9A	0.168252	negative
CD300C	0.168251	negative
SIGLEC7	0.167825	negative
IKZF1	0.167767	negative
PAICS	0.167758	negative
PPAT	0.167758	negative
CSF2RA	0.167706	negative
TNFRSF1B	0.167548	negative
TUBBP5	0.167511	negative
ESPL1	0.167442	negative
HS3ST2	0.167352	negative
BLM	0.166656	negative
FANCI	0.166656	negative
ARHGAP30	0.166623	negative
PTGIR	0.166463	negative
NCF4	0.166435	negative
TBXAS1	0.166223	negative
SCML4	0.165829	negative
KLK10	0.165815	negative
PRAM1	0.165344	negative
KIF18B	0.165247	negative
GRAP	0.165243	negative
DKK2	0.164926	negative
SLA	0.164885	negative
SYPL2	0.164792	negative
MYO1G	0.164373	negative
CKAP2L	0.16419	negative
PPFIA1	0.164016	negative
CD1C	0.163941	negative
PABPC1	0.16355	negative
PABPC3	0.16355	negative
CD53	0.163529	negative
MSR1	0.163311	negative
FAM83F	0.163308	negative
GLRB	0.163238	negative
GRAP2	0.163097	negative
PCDHGB2	0.161877	negative
AMN	0.161731	negative
PDE6B	0.161721	negative
ZNF470	0.161593	negative
GSTM4	0.161423	negative
HLA-DRB1	0.161294	negative
GPX2	0.16104	negative
SOX21	0.160772	negative
FAM159A	0.160571	negative
CCR2	0.160388	negative
WAS	0.160367	negative
ERC2	0.160327	negative
CCNB2	0.160068	negative
RASGRP3	0.160008	negative
CTTNBP2	0.159922	negative
YPEL4	0.159815	negative
LAIR1	0.15981	negative
ZNF844	0.159789	negative
FERMT3	0.159561	negative
ADRB1	0.159549	negative
RARRES2	0.159232	negative
CD33	0.15918	negative
STAC	0.158723	negative
PALM3	0.158696	negative
GSTM2	0.158667	negative
SNX20	0.158286	negative
CR1	0.157915	negative
PAIP1	0.157874	negative
TRIM9	0.157775	negative
FOLR2	0.157695	negative
SLAIN1	0.157573	negative
FANCG	0.157482	negative
STOML2	0.157482	negative
CYTIP	0.157427	negative
C1QL1	0.15737	negative
LILRB2	0.156993	negative
C19orf38	0.156518	negative
TXK	0.156476	negative
CTTN	0.156315	negative
BUB1B	0.156172	negative
PROSC	0.156022	negative
GALNT5	0.155989	negative
FCER1G	0.155581	negative
MRC1	0.155384	negative
DOCK10	0.155125	negative
SLCO4C1	0.154698	negative
FAM3B	0.154265	negative
CCR1	0.153924	negative
CPA3	0.153675	negative
MS4A6A	0.153629	negative
MT1M	0.153179	negative
PRLR	0.153167	negative
NFX1	0.153128	negative
SMU1	0.153128	negative
LILRB3	0.152955	negative
PPP1R1B	0.152856	negative
NFAM1	0.152843	negative
PMP22	0.152678	negative
DDHD2	0.15244	negative
HIGD1B	0.152191	negative
FGD2	0.152112	negative
FCGR1A	0.152015	negative
AKNA	0.1518	negative
UGT8	0.151522	negative
SF3A3	0.151167	negative
ZDHHC15	0.15112	negative
SGOL1	0.151044	negative
SLC15A3	0.151014	negative
CDCA8	0.150835	negative
ASF1B	0.150656	negative
RNASEH2A	0.150656	negative
FCGR2B	0.150639	negative
IL2RG	0.150533	negative
C1QB	0.150397	negative
PILRA	0.15033	negative
CDK1	0.15012	negative
ZWINT	0.15012	negative
KLRB1	0.149981	negative
TBX21	0.149981	negative
PCDHGA2	0.149918	negative
ITK	0.149799	negative
TIMP2	0.149697	negative
CD226	0.149438	negative
ABCB4	0.149436	negative
C10orf128	0.149436	negative
CD80	0.149392	negative
C3AR1	0.149275	negative
LRRC25	0.149266	negative
CES3	0.149261	negative
ASH2L	0.149191	negative
GPR34	0.149083	negative
UBE2T	0.148893	negative
GJA4	0.148771	negative
ZFP28	0.148691	negative
P2RX1	0.14858	negative
CPSF3L	0.148573	negative
FAM47E	0.148194	negative
ZNF831	0.148086	negative
CD244	0.147979	negative
FCGR1C	0.147939	negative
CHI3L2	0.147917	negative
NLRC3	0.147718	negative
KMO	0.147656	negative
PCDHGA7	0.147211	negative
C10orf105	0.146996	negative
FOXP3	0.14694	negative
LILRB1	0.146923	negative
ZNF239	0.14686	negative
CST7	0.14673	negative
FCGR1B	0.146705	negative
DNAJC19	0.146509	negative
KCNK17	0.146064	negative
DDIT4L	0.146009	negative
CYTH4	0.145864	negative
C19orf35	0.145734	negative
DPT	0.145718	negative
DDX56	0.145637	negative
TBRG4	0.145637	negative
CD3G	0.145341	negative
CCL13	0.145328	negative
ZNF71	0.145258	negative
SIRPB2	0.14522	negative
SAMSN1	0.145181	negative
FCGR2C	0.14503	negative
PLEK	0.14502	negative
WSCD1	0.145004	negative
DIRAS3	0.144957	negative
TUBB2B	0.144957	negative
RGN	0.144721	negative
RAD1	0.144624	negative
PCDH12	0.144563	negative
TM4SF18	0.144516	negative
NCF1	0.144084	negative
GBP4	0.144046	negative
SV2B	0.143836	negative
LY6D	0.143827	negative
SYDE2	0.143732	negative
CD2	0.143653	negative
C5AR1	0.143478	negative
LILRA5	0.14335	negative
CNTN3	0.143032	negative
CCDC13	0.142964	negative
GSTM3	0.142318	negative
CD48	0.1422	negative
ADRA2A	0.142168	negative
ITGAM	0.141657	negative
BAG4	0.141491	negative
EPN3	0.141041	negative
C1orf54	0.141023	negative
APOL6	0.140977	negative
SAMD9L	0.140714	negative
TG	0.14052	negative
RASSF4	0.140264	negative
CD22	0.140221	negative
ITGAX	0.140199	negative
NFATC2	0.140026	negative
TRIM16	0.139941	negative
SIGLEC1	0.139868	negative
FPR1	0.13973	negative
MS4A4A	0.139531	negative
OLFML1	0.1395	negative
FAM90A1	0.139485	negative
GNL2	0.139198	negative
PUF60	0.139056	negative
C2orf72	0.138694	negative
TNFSF13B	0.138633	negative
PLD4	0.138485	negative
HAVCR2	0.138308	negative
CD3E	0.138179	negative
ODF3L1	0.138023	negative
CSF1R	0.137858	negative
CXorf36	0.137344	negative
NOS2	0.137226	negative
RDH16	0.136985	negative
AQP9	0.136942	negative
RNASE6	0.136767	negative
ADAMTS15	0.136753	negative
HSF1	0.136597	negative
CYP27C1	0.136203	negative
NUF2	0.136069	negative
ZFP82	0.135938	negative
WNT2	0.135871	negative
PGR	0.135601	negative
CD163	0.135355	negative
HTR7	0.135269	negative
PSMB10	0.134612	negative
CYP4F3	0.134372	negative
GCNT3	0.134144	negative
NLRP2	0.134061	negative
PLXNC1	0.134003	negative
SMOC1	0.133979	negative
FCGR2A	0.13392	negative
JAKMIP3	0.133724	negative
WAC	0.133702	negative
YME1L1	0.133702	negative
KCNN2	0.133619	negative
CEACAM21	0.1336	negative
EMR1	0.133403	negative
PTX3	0.133017	negative
FMNL1	0.132328	negative
ELTD1	0.132315	negative
SH2D1A	0.132198	negative
WIPF1	0.132099	negative
FAM72A	0.131766	negative
GPR183	0.131624	negative
C1QC	0.131517	negative
CYSLTR2	0.131272	negative
RSPO3	0.131235	negative
DRP2	0.131129	negative
CD86	0.131019	negative
BTN3A3	0.13083	negative
CD247	0.130739	negative
CHAF1A	0.130645	negative
UHRF1	0.130645	negative
LILRB5	0.130086	negative
CHDH	0.129971	negative
IL17RB	0.129971	negative
CCDC152	0.12996	negative
RASAL3	0.129848	negative
SIGLEC5	0.129658	negative
DNAH11	0.129524	negative
CD70	0.129466	negative
TROAP	0.129458	negative
TREM2	0.129147	negative
CDKL3	0.129141	negative
ABCA4	0.129029	negative
FAM27C	0.128633	negative
SLA2	0.128369	negative
SIGLEC9	0.128284	negative
FAM46C	0.128277	negative
PIK3R6	0.128045	negative
HIST3H2A	0.128016	negative
CDCA5	0.127791	negative
FEN1	0.127791	negative
EFCAB4B	0.127619	negative
IL2RA	0.127421	negative
CLSTN2	0.127321	negative
DRD4	0.127004	negative
TNFSF8	0.126945	negative
LGR6	0.126911	negative
KLRK1	0.12679	negative
GRIN3A	0.126698	negative
NKG7	0.126695	negative
CDCA3	0.12666	negative
RAD51AP1	0.12666	negative
CCL20	0.126305	negative
EPHA3	0.126273	negative
IRF1	0.12619	negative
ZFP37	0.126174	negative
TYRP1	0.125678	negative
GPR84	0.125543	negative
SEMA3D	0.125533	negative
CD84	0.125521	negative
CXCR6	0.125386	negative
NCF1C	0.125344	negative
CCL4	0.124884	negative
NNMT	0.124654	negative
KLHL6	0.124535	negative
HK3	0.124459	negative
CCR5	0.124306	negative
CCR6	0.124139	negative
KRT6A	0.124133	negative
ACE2	0.124096	negative
NCF1B	0.124096	negative
ARHGEF33	0.123199	negative
KRT5	0.122905	negative
TMEM40	0.122878	negative
TMEM204	0.1226	negative
CD96	0.122256	negative
MRPL2	0.122173	negative
POLR1C	0.122173	negative
B3GNT3	0.122163	negative
ZG16B	0.122112	negative
LSM1	0.122047	negative
FHAD1	0.122039	negative
VGLL3	0.121929	negative
DOK3	0.121898	negative
TTLL13	0.121773	negative
STK31	0.121699	negative
CD300A	0.121478	negative
COL10A1	0.121334	negative
ADAM11	0.121101	negative
IL4I1	0.121045	negative
BCL6B	0.120909	negative
FPR3	0.120836	negative
AZGP1	0.120739	negative
IFI30	0.12023	negative
TMEM176B	0.119984	negative
P2RY10	0.119965	negative
STK32B	0.119921	negative
FAIM3	0.119899	negative
UBASH3A	0.119798	negative
FAM72B	0.119652	negative
ALOX12P2	0.119629	negative
CLGN	0.119422	negative
P2RY8	0.119166	negative
BRF2	0.119157	negative
CYP3A5	0.118911	negative
SCUBE3	0.118887	negative
TMEM176A	0.11885	negative
NRG1	0.118718	negative
CD8A	0.118194	negative
TFPI2	0.118088	negative
IL21R	0.118065	negative
OLFML3	0.117982	negative
C2CD4C	0.117836	negative
HUNK	0.117547	negative
CLDN3	0.117467	negative
KIAA2022	0.117467	negative
CDYL2	0.117166	negative
HLA-DQA1	0.117066	negative
PRF1	0.11695	negative
NPAS1	0.116688	negative
RAB17	0.116426	negative
TCEAL5	0.11636	negative
DOK7	0.115992	negative
EYA4	0.115767	negative
FLT4	0.115752	negative
SLAMF6	0.115684	negative
ICOS	0.115586	negative
GPR171	0.115572	negative
BTLA	0.115547	negative
BMPR1B	0.115537	negative
HSPB2	0.115497	negative
FAM71E1	0.115495	negative
DHRS2	0.115423	negative
CD3D	0.11491	negative
ZCCHC24	0.114475	negative
CXCR3	0.11398	negative
PNMA6A	0.113785	negative
IL18BP	0.113397	negative
BICC1	0.113023	negative
FCGR3A	0.112518	negative
COL5A2	0.112196	negative
PODN	0.112016	negative
PTPRR	0.1109	negative
CD5	0.110638	negative
SP140	0.110626	negative
ITGA11	0.110445	negative
STX19	0.110384	negative
ENTPD2	0.110206	negative
NRK	0.110185	negative
POMC	0.110068	negative
ZNF311	0.109762	negative
SFRP4	0.109549	negative
PYHIN1	0.109456	negative
SGIP1	0.109357	negative
IL22RA1	0.10934	negative
KLHDC8A	0.109333	negative
POLN	0.109224	negative
ARHGAP9	0.109139	negative
LAP3	0.109051	negative
NUDT10	0.108899	negative
HLA-B	0.108731	negative
THBS2	0.108523	negative
SGCD	0.10844	negative
FBXO24	0.108362	negative
HSPB7	0.10825	negative
MKX	0.107755	negative
FAIM2	0.107639	negative
SIT1	0.107478	negative
GZMH	0.107199	negative
FAM72D	0.107153	negative
C6orf141	0.107068	negative
WDR70	0.106976	negative
C11orf70	0.106918	negative
SHARPIN	0.106899	negative
B2M	0.106702	negative
SIRPA	0.106639	negative
SIRPB1	0.106639	negative
TRAF3IP3	0.10652	negative
KIF23	0.106195	negative
DAAM2	0.105993	negative
HNRNPA3	0.105904	negative
HNRNPA3P1	0.105904	negative
LEPROTL1	0.105884	negative
TMEM66	0.105884	negative
CDC123	0.105482	negative
NUDT5	0.105482	negative
GAPDH	0.105354	negative
TPI1	0.105354	negative
COL5A1	0.105276	negative
ARSE	0.10524	negative
MUC15	0.10524	negative
SLAMF8	0.10514	negative
SIRPG	0.105131	negative
CHIT1	0.104832	negative
CALB2	0.104724	negative
KLRD1	0.104666	negative
KCNIP2	0.104532	negative
2019-03-01	0.104511	negative
ADORA3	0.104148	negative
CAMK2B	0.104125	negative
SIGLEC10	0.103959	negative
NMNAT2	0.103406	negative
AP3B2	0.103334	negative
NEK2	0.103196	negative
LY9	0.10305	negative
GPR1	0.102745	negative
VWCE	0.102732	negative
TNNT2	0.102649	negative
IL2RB	0.102619	negative
FAP	0.102451	negative
HNF4G	0.102391	negative
CHCHD2	0.102368	negative
RAB40AL	0.102091	negative
PCP4L1	0.10209	negative
APOC1	0.101743	negative
RRN3P2	0.101739	negative
ANXA2P3	0.101641	negative
SPON1	0.101598	negative
TMEM119	0.101433	negative
EEF1A2	0.101016	negative
RUNDC3A	0.100875	negative
KIF14	0.100399	negative
TAGLN	0.10035	negative
FAM78B	0.100311	negative
RELN	0.100311	negative
CD177	0.10029	negative
HIST2H2AA3	0.100059	negative
HIST2H2BE	0.100059	negative
AASDH	0.100032	negative
POLR2B	0.100032	negative
IL18RAP	0.099603	negative
DLL4	0.099601	negative
KIF15	0.099375	negative
ECM2	0.099181	negative
ITGB7	0.09909	negative
GIPR	0.099036	negative
GTF2IRD2	0.099032	negative
NTF3	0.098972	negative
EIF3C	0.098769	negative
2019-09-01	0.098678	negative
LAMA4	0.09861	negative
MAP4K1	0.098595	negative
CD6	0.098568	negative
DEGS2	0.098143	negative
CD28	0.09806	negative
COL1A1	0.097917	negative
LILRB4	0.09789	negative
PTPN7	0.097874	negative
EMILIN3	0.097812	negative
FUT6	0.097448	negative
UTP11L	0.097051	negative
SLAMF1	0.097029	negative
ENOX1	0.096807	negative
C2orf27A	0.096784	negative
PRELP	0.096367	negative
TCTEX1D1	0.096345	negative
TM6SF2	0.096221	negative
CD207	0.096214	negative
COL3A1	0.09615	negative
PDZRN3	0.096131	negative
CORO1A	0.096088	negative
C5orf38	0.096008	negative
GPAT2	0.095927	negative
DNAJC21	0.095673	negative
RGS9	0.09566	negative
PLA2G2D	0.095572	negative
ISLR2	0.095522	negative
SAMD13	0.095322	negative
ENTPD1	0.094979	negative
CD180	0.094967	negative
GZMK	0.094649	negative
GPR132	0.094556	negative
RHOH	0.094522	negative
CD72	0.094481	negative
LCK	0.094399	negative
S100P	0.094157	negative
TUBB8	0.093615	negative
GPR114	0.093416	negative
ZC3H12D	0.093233	negative
TF	0.093197	negative
ZNF304	0.093029	negative
ACAP1	0.092692	negative
AURKB	0.092688	negative
FAM64A	0.092688	negative
HPCAL4	0.092656	negative
COL8A1	0.092353	negative
LOH12CR2	0.092167	negative
KIF2C	0.092009	negative
KIF11	0.091884	negative
KIF20B	0.091884	negative
HLA-E	0.091806	negative
DDR2	0.091784	negative
MFRP	0.091682	negative
COL12A1	0.091669	negative
GOLPH3	0.091656	negative
GGT6	0.091629	negative
FCRL5	0.091407	negative
SEC31B	0.091398	negative
PLA2G7	0.091368	negative
EXO1	0.091273	negative
MED29	0.091068	negative
PSMB9	0.090823	negative
DOC2B	0.090722	negative
BEGAIN	0.090619	negative
ARHGAP11A	0.090451	negative
TNFSF14	0.090426	negative
C4orf36	0.090326	negative
ENPP2	0.090197	negative
CTLA4	0.089822	negative
DPF3	0.089611	negative
ICAM3	0.08959	negative
PTPRCAP	0.08959	negative
GTF2IRD2B	0.089577	negative
TIGIT	0.089334	negative
ARHGAP11B	0.089186	negative
DTL	0.08865	negative
LAG3	0.088287	negative
CD79B	0.088271	negative
SUPT5H	0.088219	negative
LAX1	0.088194	negative
PMFBP1	0.088079	negative
GPR4	0.087972	negative
SLFN12L	0.087777	negative
ADAMTS12	0.087757	negative
FAM127A	0.087757	negative
FAM127B	0.087757	negative
ZNF717	0.087569	negative
POLR2H	0.087401	negative
WNK4	0.087135	negative
HSPD1	0.087071	negative
HSPE1	0.087071	negative
CD1A	0.086972	negative
ALDH3A1	0.086712	negative
AGAP2	0.08657	negative
GZMA	0.086468	negative
ZBP1	0.086115	negative
RNF150	0.086025	negative
UBE2QL1	0.086025	negative
MSMP	0.085976	negative
RGP1	0.085976	negative
HLA-F	0.08589	negative
TSTA3	0.085809	negative
ASPM	0.085758	negative
RGS1	0.085481	negative
SLAMF7	0.085121	negative
UBE2M	0.084946	negative
UBE2MP1	0.084946	negative
COL1A2	0.084762	negative
C9orf117	0.084372	negative
ITGBL1	0.084223	negative
MRGPRF	0.084061	negative
GFRA3	0.083403	negative
FILIP1L	0.083213	negative
GAS7	0.083181	negative
LTB4R	0.083178	negative
LTB4R2	0.083178	negative
ALKBH1	0.08316	negative
SNW1	0.08316	negative
MRPL36	0.082397	negative
NDUFS6	0.082397	negative
RBM42	0.082369	negative
AKAP3	0.082336	negative
FN1	0.081633	negative
COL6A3	0.081608	negative
SELO	0.081555	negative
TRABD	0.081555	negative
ZNF474	0.081483	negative
MRVI1	0.081454	negative
PRIMA1	0.081221	negative
WFIKKN1	0.081221	negative
GREM1	0.08097	negative
TAS2R14	0.080917	negative
STAB1	0.080844	negative
POM121L9P	0.080765	negative
ACTA2	0.08069	negative
MMP10	0.080463	negative
LTA	0.080365	negative
ZNF264	0.080206	negative
IRF4	0.080184	negative
KLC1	0.080144	negative
MARK3	0.080144	negative
GLT8D2	0.080082	negative
DCHS1	0.079975	negative
HIST1H2BD	0.079789	negative
SEC14L5	0.079592	negative
ZNF543	0.079528	negative
HLA-C	0.079442	negative
CCDC114	0.07934	negative
FAM198B	0.078912	negative
CDH11	0.078896	negative
ABCA6	0.078775	negative
ABCA9	0.078775	negative
HIST1H2BE	0.078591	negative
CCL5	0.078378	negative
EDNRA	0.078301	negative
ZNF577	0.078233	negative
ZNF649	0.078233	negative
FAM180A	0.078059	negative
KCNT2	0.078059	negative
RNF168	0.077481	negative
UBXN7	0.077481	negative
GTF2IRD2P1	0.077392	negative
GRWD1	0.077349	negative
RUVBL2	0.077349	negative
TCP10L	0.07699	negative
HTR1D	0.07697	negative
MXRA8	0.076889	negative
TAP1	0.076829	negative
CENPF	0.07661	negative
BNC2	0.076568	negative
CRISPLD2	0.076487	negative
CD209	0.076262	negative
TRPA1	0.075991	negative
CCR7	0.075962	negative
FMOD	0.075819	negative
POTEE	0.075764	negative
USP44	0.075764	negative
EXTL1	0.075711	negative
ATP2A3	0.075516	negative
GLTPD1	0.075458	negative
WDR90	0.075341	negative
CD27	0.075237	negative
NEXN	0.075087	negative
PDGFRB	0.075056	negative
WBSCR27	0.074817	negative
ZNF675	0.074634	negative
ZNF91	0.074634	negative
GPR18	0.074589	negative
ZAP70	0.074399	negative
UNC5C	0.07416	negative
ZNF28	0.074151	negative
ZNF468	0.074151	negative
COL7A1	0.073948	negative
UCN2	0.073948	negative
ADAMTS2	0.07378	negative
LRRC15	0.073759	negative
ITGA1	0.073669	negative
COL6A1	0.073657	negative
FAM45A	0.07345	negative
FAM45B	0.07345	negative
PDCD1	0.073417	negative
PCOLCE	0.073401	negative
PLN	0.073371	negative
GBP1	0.073043	negative
CLDN10	0.073039	negative
EFHC2	0.073039	negative
TBCB	0.072959	negative
HAPLN4	0.072654	negative
MICAL2	0.072581	negative
MEI1	0.07252	negative
F13A1	0.07249	negative
RASGRF2	0.072205	negative
HIST1H2AC	0.071901	negative
DERL3	0.071899	negative
CD7	0.071823	negative
C4orf48	0.071419	negative
UBE2L6	0.071386	negative
DKK1	0.071103	negative
C11orf21	0.070961	negative
MCHR1	0.070961	negative
MMP2	0.070782	negative
OLFML2B	0.070715	negative
RNF112	0.070525	negative
BCHE	0.070376	negative
CXCL9	0.070352	negative
FZD9	0.070343	negative
MYOM3	0.070343	negative
GPR124	0.070263	negative
GZMB	0.06952	negative
AGT	0.069507	negative
REM2	0.069326	negative
AURKAIP1	0.069241	negative
HMHA1	0.069176	negative
CD248	0.068992	negative
CDT1	0.068908	negative
GINS2	0.068908	negative
MRPS26	0.068895	negative
SNRPB	0.068895	negative
FBLN2	0.068823	negative
TTBK1	0.068797	negative
HIC1	0.068745	negative
CHTF18	0.068698	negative
CTSK	0.068536	negative
GTF2H2B	0.068116	negative
KCNE1	0.067925	negative
SLC16A7	0.067925	negative
SP100	0.067776	negative
SP110	0.067776	negative
MYL9	0.067271	negative
DACT1	0.067267	negative
PLVAP	0.067262	negative
HTRA3	0.067188	negative
C5orf20	0.067114	negative
RHOT2	0.067053	negative
ISLR	0.067017	negative
POSTN	0.066695	negative
MMP16	0.066665	negative
ZNF548	0.066427	negative
CALD1	0.066231	negative
ZNF521	0.066227	negative
SOX8	0.066088	negative
BEST4	0.065853	negative
HLA-H	0.065839	negative
DCST2	0.065631	negative
LRAT	0.065631	negative
FNDC1	0.06558	negative
BTN3A2	0.065372	negative
HEPH	0.065364	negative
ZNF24	0.065252	negative
ZNF397	0.065252	negative
CXCR5	0.065198	negative
CDK11B	0.064904	negative
ZNF683	0.064803	negative
ADAM6	0.064692	negative
BCL2L14	0.064401	negative
KCNH3	0.064401	negative
BTN3A1	0.064194	negative
COMP	0.064168	negative
ZNF667	0.064168	negative
THY1	0.064101	negative
TELO2	0.063952	negative
COPB1	0.063781	negative
PSMA1	0.063781	negative
SCNM1	0.06374	negative
VPS72	0.06374	negative
ANTXR1	0.063726	negative
ZNF585A	0.0637	negative
ZNF585B	0.0637	negative
PCDHGB1	0.063473	negative
RSPH4A	0.063473	negative
DACT3	0.063383	negative
CD79A	0.063368	negative
CTBP1	0.063348	negative
MAEA	0.063348	negative
AEBP1	0.063341	negative
PDZK1P1	0.063184	negative
THBS4	0.062851	negative
VCAN	0.062821	negative
DDT	0.06281	negative
DDTL	0.06281	negative
ZNF227	0.062777	negative
DCN	0.062685	negative
LUM	0.062685	negative
CCL3	0.062496	negative
ASPN	0.062133	negative
C20orf202	0.061792	negative
CHRNA3	0.061792	negative
PSMG2	0.061538	negative
PTPN2	0.061538	negative
ISM1	0.061532	negative
APOE	0.061206	negative
PGAM1	0.061098	negative
PGAM4	0.061098	negative
SSC5D	0.061092	negative
PSMB8	0.060776	negative
CDKN2A	0.060748	negative
CDKN2B	0.060748	negative
NKAIN1	0.060427	negative
PAF1	0.060412	negative
SAMD4B	0.060244	negative
EMILIN1	0.060203	negative
CIAPIN1	0.059931	negative
POLR2C	0.059931	negative
C22orf23	0.059824	negative
MICALL1	0.059824	negative
NID2	0.059778	negative
GJB2	0.059697	negative
GJB6	0.059697	negative
FBN1	0.059691	negative
PTEN	0.059076	negative
PTENP1	0.059076	negative
JAKMIP1	0.059069	negative
TMEM200C	0.059069	negative
HCP5	0.05905	negative
BGN	0.058947	negative
HOXB5	0.058401	negative
HOXB6	0.058401	negative
SPARC	0.058186	negative
POU5F1	0.058136	negative
C9orf163	0.058036	negative
HESX1	0.058036	negative
TNFAIP6	0.058016	negative
ZNF417	0.057625	negative
ZNF776	0.057625	negative
ZNF569	0.056483	negative
ZNF570	0.056483	negative
CPNE5	0.056383	negative
HSH2D	0.056261	negative
COLEC11	0.05607	negative
RUNDC3B	0.055723	negative
ZNF180	0.055562	negative
NFE2	0.05538	negative
TFF3	0.05538	negative
EXOSC3	0.054827	negative
TOMM5	0.054827	negative
CPA4	0.054687	negative
CTGF	0.05452	negative
CYR61	0.05452	negative
HAAO	0.054375	negative
OXER1	0.054375	negative
FKBP11	0.054358	negative
ANGPTL2	0.054226	negative
HLA-A	0.054214	negative
PIM2	0.054181	negative
AKR1B10	0.053847	negative
ZNF45	0.053529	negative
ANKK1	0.053502	negative
COL9A3	0.053502	negative
CCL19	0.053392	negative
COL8A2	0.05336	negative
GPC6	0.053291	negative
ZNF235	0.052758	negative
ABCE1	0.052416	negative
NAA15	0.052416	negative
ZNF461	0.052273	negative
ZNF567	0.052273	negative
IFI44	0.052204	negative
INHBA	0.052121	negative
LOXL2	0.05123	negative
IGSF11	0.05119	negative
SULF1	0.050975	negative
SGSH	0.050548	negative
SLC26A11	0.050548	negative
NME1	0.050203	negative
PHB	0.050203	negative
AKT2	0.049998	negative
C19orf47	0.049998	negative
FSTL4	0.049816	negative
B3GAT1	0.049145	negative
CACNA1A	0.049145	negative
KRIT1	0.049082	negative
PEX1	0.049082	negative
ADAMDEC1	0.049011	negative
HLA-DRB5	0.048925	negative
SPSB3	0.048761	negative
SFRP2	0.048681	negative
CPZ	0.048509	negative
FCRLA	0.04811	negative
C5orf51	0.048022	negative
NIPBL	0.048022	negative
POLR2I	0.047307	negative
SCN3A	0.047291	negative
COL15A1	0.047228	negative
FAM186B	0.047162	negative
RGS9BP	0.047162	negative
PRAME	0.046998	negative
EXOC5	0.046822	negative
NAA30	0.046822	negative
STAT1	0.046355	negative
SMAP2	0.04633	negative
KRT6C	0.046324	negative
ZNF416	0.046176	negative
ZNF530	0.046176	negative
CXCL10	0.04616	negative
IGJ	0.046001	negative
KIAA1755	0.045878	negative
ZNF324	0.045867	negative
ZNF324B	0.045867	negative
IFIT2	0.045572	negative
GNLY	0.045505	negative
PTGR1	0.045401	negative
KIAA1731	0.045313	negative
MRE11A	0.045313	negative
ARHGAP42	0.045306	negative
TMEM133	0.045306	negative
MAT1A	0.044552	negative
GBP2	0.044333	negative
CYP19A1	0.043693	negative
MAP1LC3B	0.043472	negative
MAP1LC3B2	0.043472	negative
ZNF527	0.04327	negative
ZNF571	0.04327	negative
GGT5	0.04323	negative
LYPLA2	0.043112	negative
LYPLA2P1	0.043112	negative
ZNF222	0.042699	negative
POLR3K	0.042561	negative
SNRNP25	0.042561	negative
DOC2A	0.042349	negative
P2RX6	0.042349	negative
NACA	0.041941	negative
NACAP1	0.041941	negative
MIR155HG	0.0419	negative
CCL18	0.041781	negative
KRT6B	0.04145	negative
COL6A2	0.041167	negative
ZNF230	0.040926	negative
ARHGEF5	0.040864	negative
OR2A7	0.040864	negative
TPSAB1	0.040821	negative
TPSB2	0.040821	negative
PUSL1	0.040629	negative
ZNF225	0.040096	negative
ARF5	0.040026	negative
ATP6V1F	0.040026	negative
GLUD1	0.039957	negative
GLUD2	0.039957	negative
KIAA1432	0.039953	negative
KIAA2026	0.039953	negative
HLA-DQB1	0.038514	negative
HIST1H2BC	0.038349	negative
SLC35B1	0.037882	negative
SNF8	0.037882	negative
TLR9	0.037324	negative
CYP2E1	0.037104	negative
XCL1	0.037104	negative
POP4	0.036987	negative
UQCRFS1	0.036987	negative
ANKS3	0.03611	negative
XAF1	0.036053	negative
DUOXA2	0.035688	negative
XKR9	0.035688	negative
COL11A1	0.035613	negative
ANAPC11	0.035268	negative
MRPL12	0.035268	negative
PARP14	0.035138	negative
CXCL6	0.034961	negative
DACT2	0.034961	negative
PROM1	0.034949	negative
FAM154B	0.034886	negative
MSLN	0.034886	negative
C6orf163	0.0346	negative
TSLP	0.0346	negative
OTOA	0.034479	negative
TLE6	0.034479	negative
PARP9	0.033446	negative
COL5A3	0.033161	negative
CXCL11	0.03314	negative
TCEAL3	0.033008	negative
TCEAL6	0.033008	negative
EMG1	0.032899	negative
PHB2	0.032899	negative
IFI44L	0.032705	negative
HNRNPA1	0.031398	negative
HNRNPA1L2	0.031398	negative
DCLK3	0.031325	negative
HECW1	0.031325	negative
ZNF345	0.031242	negative
ZNF529	0.031242	negative
DDX60	0.03116	negative
EID2	0.030797	negative
SH2D5	0.030593	negative
IFIT3	0.03052	negative
CNN1	0.030205	negative
SLC9A2	0.029487	negative
TNFRSF9	0.029484	negative
ATP5D	0.029322	negative
EIF4A1	0.028739	negative
EIF5AL1	0.028739	negative
CCDC97	0.028389	negative
HNRNPUL1	0.028389	negative
IFT74	0.028387	negative
PLAA	0.028387	negative
C1orf186	0.028374	negative
FAM181B	0.027295	negative
NRTN	0.027295	negative
SIGLEC12	0.027244	negative
ACAD11	0.027226	negative
NPHP3	0.027226	negative
RGPD3	0.027158	negative
RGPD4	0.027158	negative
DHRS4	0.027122	negative
DHRS4L2	0.027122	negative
RSAD2	0.027006	negative
SDHAP1	0.026996	negative
SDHAP2	0.026996	negative
NQO1	0.026974	negative
SDHAF1	0.026806	negative
NDUFS7	0.026465	negative
GIGYF1	0.026456	negative
PILRB	0.026456	negative
STRC	0.026324	negative
PPP1R2	0.026291	negative
PPP1R2P3	0.026291	negative
RPL15	0.025949	negative
RPSA	0.025949	negative
CDK10	0.025367	negative
TAF1C	0.025367	negative
DSG3	0.025214	negative
GRM2	0.024606	negative
PPM1E	0.024566	negative
C19orf43	0.024439	negative
CA9	0.024396	negative
PSMA2	0.024269	negative
GADD45GIP1	0.024218	negative
CHKB-CPT1B	0.024122	negative
TUBGCP6	0.024122	negative
RPL13AP20	0.023593	negative
RGS20	0.023458	negative
CTAGE1	0.022282	negative
PCDHGC5	0.022282	negative
ZNF100	0.021571	negative
ZNF708	0.021571	negative
CNTN1	0.021303	negative
HPCA	0.021303	negative
PPIA	0.020871	negative
CNOT7	0.020446	negative
XPO7	0.020446	negative
DTX3L	0.020172	negative
KRT16	0.020162	negative
RPL13A	0.019617	negative
LSM14A	0.019556	negative
UBA2	0.019556	negative
MRPL32	0.01904	negative
ZFP14	0.018892	negative
ZNF566	0.018892	negative
CCL4L2	0.018886	negative
ZNF181	0.018635	negative
ZNF302	0.018635	negative
C5orf22	0.018496	negative
RPS11	0.018363	negative
RPS15	0.01798	negative
RPL6	0.017131	negative
RPLP0	0.017131	negative
ZNF224	0.016151	negative
ZNF226	0.016151	negative
GFPT2	0.015902	negative
CHST13	0.015366	negative
TNN	0.015366	negative
GNB2L1	0.014439	negative
RPS14	0.014439	negative
CLEC11A	0.01437	negative
WASH3P	0.014321	negative
WASH7P	0.014321	negative
GJB5	0.012799	negative
BDKRB1	0.012511	negative
BDKRB2	0.012511	negative
RPL14	0.012166	negative
RPSAP58	0.012166	negative
NDUFB7	0.011455	negative
TLR10	0.008744	negative
GAL	0.005819	negative
PPP1R1C	0.005819	negative
SENP2	0.005451	negative
TBCCD1	0.005451	negative
ABCC9	0.005414	negative
KCNJ8	0.005414	negative
ZYG11A	0.004826	negative
PTPRZ1	0.004331	negative
UGT1A6	0.004331	negative
C10orf91	0.004142	negative
C17orf82	0.004142	negative
SPDYE1	0.003766	negative
SPDYE7P	0.003766	negative
PCID2	0.002637	negative
TRIM29	0.002454	negative
CKMT1A	0.001614	negative
OGDHL	0.001614	negative
BHLHE41	0.001316	negative
SSPN	0.001316	negative
GPR115	0.001142	negative
USH1G	0.001142	negative
CASKIN1	0.000946	negative
TTYH1	0.000946	negative
CPSF4	0.000419	negative
PTCD1	0.000419	negative
DSC3	0	negative
GJB3	0	negative
SPRR1B	0	negative
SPRR2A	0	negative
TNXB	0	negative
