# Supplementary material for: Constructing cancer patient-specific and group-specific gene networks with multi-omics data
Source: BMC Med Genomics. 2020 Aug 27;13(Suppl 6):81. doi: 10.1186/s12920-020-00736-7 (PMC7450550; doi:10.1186/s12920-020-00736-7)
Supplement: Supplementary file 5 — Additional file 5 Performance of classification of tumor samples and normal samples. [file 12920_2020_736_MOESM5_ESM.xlsx]

## Sheet: Sheet1
Additional file 5. Performance of classification of tumor samples and normal samples.
background network: cancer-specific reference network
	feature	TP	TN	FP	FN	Sensitivity	Specificity	Accuracy	PPV	NPV	MCC
BRCA	mRNA expr.	218	68	14	0	1	0.8293	0.9533	0.9397	1	0.8827
	delta PCC	218	81	1	0	1	0.9878	0.9967	0.9954	1	0.9916
COAD	mRNA expr.	20	9	2	0	1	0.8182	0.9355	0.9091	1	0.8624
	delta PCC	20	10	1	0	1	0.9091	0.9677	0.9524	1	0.9305
HNSC	mRNA expr.	73	10	4	1	0.9865	0.7143	0.9432	0.9481	0.9091	0.775
	delta PCC	73	11	3	1	0.9865	0.7857	0.9545	0.9605	0.9167	0.823
KIPAN	mRNA expr.	118	86	13	0	1	0.8687	0.9401	0.9008	1	0.8846
	delta PCC	118	97	2	0	1	0.9798	0.9908	0.9833	1	0.9816
LIHC	mRNA expr.	60	15	5	0	1	0.75	0.9375	0.9231	1	0.8321
	delta PCC	57	20	0	3	0.95	1	0.9625	1	0.8696	0.9089
LUAD	mRNA expr.	43	27	2	1	0.9773	0.931	0.9589	0.9556	0.9643	0.9141
	delta PCC	43	28	1	1	0.9773	0.9655	0.9726	0.9773	0.9655	0.9428
LUSC	mRNA expr.	38	20	1	0	1	0.9524	0.9831	0.9744	1	0.9633
	delta PCC	38	20	1	0	1	0.9524	0.9831	0.9744	1	0.9633
feature: delta PCC
	background network	TP	TN	FP	FN	Sensitivity	Specificity	Accuracy	PPV	NPV	MCC
BRCA	STRING	218	63	19	0	1	0.7683	0.9367	0.9198	1	0.8407
	cancer	218	81	1	0	1	0.9878	0.9967	0.9954	1	0.9916
COAD	STRING	20	10	1	0	1	0.9091	0.9677	0.9524	1	0.9305
	cancer	20	10	1	0	1	0.9091	0.9677	0.9524	1	0.9305
HNSC	STRING	74	9	5	0	1	0.6429	0.9432	0.9367	1	0.776
	cancer	73	11	3	1	0.9865	0.7857	0.9545	0.9605	0.9167	0.823
KIPAN	STRING	118	93	6	0	1	0.9394	0.9724	0.9516	1	0.9455
	cancer	118	97	2	0	1	0.9798	0.9908	0.9833	1	0.9816
LIHC	STRING	58	16	4	2	0.9667	0.8	0.925	0.9355	0.8889	0.795
	cancer	57	20	0	3	0.95	1	0.9625	1	0.8696	0.9089
LUAD	STRING	44	26	3	0	1	0.8966	0.9589	0.9362	1	0.9161
	cancer	43	28	1	1	0.9773	0.9655	0.9726	0.9773	0.9655	0.9428
LUSC	STRING	38	17	4	0	1	0.8095	0.9322	0.9048	1	0.8558
	cancer	38	20	1	0	1	0.9524	0.9831	0.9744	1	0.9633
