# Supplementary material for: Constructing cancer patient-specific and group-specific gene networks with multi-omics data
Source: BMC Med Genomics. 2020 Aug 27;13(Suppl 6):81. doi: 10.1186/s12920-020-00736-7 (PMC7450550; doi:10.1186/s12920-020-00736-7)
Supplement: Supplementary file 6 — Additional file 6 Top 10 gene pairs for each cancer type. [file 12920_2020_736_MOESM6_ESM.xlsx]

## Sheet: Sheet1
Additional file 6. Top 10 gene pairs for each cancer type.
BRCA					COAD					HNSC					KIPAN
gene pairs		#gene pairs with correlation-gain	Proportion of the gene pair in total cancer samples	edge type	gene pairs		#gene pairs with correlation-gain	Proportion of the gene pair in total cancer samples	edge type	gene pairs		#gene pairs with correlation-gain	Proportion of the gene pair in total cancer samples	edge type	gene pairs		#gene pairs with correlation-gain	Proportion of the gene pair in total cancer samples	edge type
MAMDC2	HOXA7	380	0.95	correlation-gained	PLEKHN1	C1orf170	195	0.975	correlation-gained	WISP1	GPRASP1	365	0.9125	correlation-lost	PNMA2	KLHL3	386	0.965	correlation-lost
MAMDC2	CCL14	379	0.9475	correlation-gained	RNF112	CHAD	195	0.975	correlation-gained	SLC16A6	RNF180	362	0.905	correlation-lost	GLTP	ERP27	380	0.95	correlation-gained
ZNF204P	MAMDC2	377	0.9425	correlation-gained	CTHRC1	COL11A1	195	0.975	correlation-gained	KCNAB1	GK3P	357	0.8925	correlation-lost	KCNQ1	HSD11B2	380	0.95	correlation-gained
MAMDC2	KL	376	0.94	correlation-gained	RAE1	EIF2S2	195	0.975	correlation-gained	CYP2J2	BARX2	352	0.88	correlation-gained	NTN1	KCNQ1	380	0.95	correlation-gained
SVEP1	MAMDC2	376	0.94	correlation-gained	RCL1	KIAA0020	193	0.965	correlation-gained	ZNF135	SLC16A6	341	0.8525	correlation-lost	TBC1D1	KCNQ1	378	0.945	correlation-gained
MAMDC2	CORO2B	375	0.9375	correlation-gained	UBE2I	RNPS1	193	0.965	correlation-gained	WISP1	JAM2	336	0.84	correlation-lost	METTL7B	KLHL3	378	0.945	correlation-lost
MEOX2	HOXA7	372	0.93	correlation-gained	WDR43	PNO1	191	0.955	correlation-gained	MAOB	COL22A1	330	0.825	correlation-lost	TFCP2L1	INPP5J	377	0.9425	correlation-gained
HOXA9	HOXA7	366	0.915	correlation-gained	EIF2S2	CDK5RAP1	189	0.945	correlation-gained	WISP1	MANSC1	328	0.82	correlation-gained	TMEM200A	KLHL3	377	0.9425	correlation-lost
SOBP	MAMDC2	366	0.915	correlation-gained	JPH4	GFRA2	188	0.94	correlation-gained	SH3BGRL2	DOCK3	325	0.8125	correlation-gained	PLCG2	KIT	368	0.92	correlation-gained
MAMDC2	HOXA9	365	0.9125	correlation-gained	NIP7	CIRH1A	186	0.93	correlation-gained	ZNF568	SLC16A6	322	0.805	correlation-lost	NEK6	BHLHE41	367	0.9175	correlation-lost
LIHC					LUAD					LUSC
gene pairs		#gene pairs with correlation-gain	Proportion of the gene pair in total cancer samples	edge type	gene pairs		#gene pairs with correlation-gain	Proportion of the gene pair in total cancer samples	edge type	gene pairs		#gene pairs with correlation-gain	Proportion of the gene pair in total cancer samples	edge type
PLG	APOF	273	0.91	correlation-gained	S1PR1	CLEC14A	394	0.985	correlation-gained	GPR116	CDH5	300	1	correlation-gained
HAO1	C8A	268	0.893333	correlation-gained	PECAM1	LDB2	392	0.98	correlation-gained	SLC39A8	GPR116	300	1	correlation-gained
F9	CYP2B6	267	0.89	correlation-gained	S1PR1	LDB2	392	0.98	correlation-gained	PECAM1	ACVRL1	299	0.996667	correlation-gained
PLG	HAO1	264	0.88	correlation-gained	PECAM1	CLEC14A	390	0.975	correlation-gained	TCF21	ACVRL1	299	0.996667	correlation-gained
PLG	AFM	261	0.87	correlation-gained	S1PR1	CYYR1	390	0.975	correlation-gained	LDB2	CDH5	299	0.996667	correlation-gained
HAO1	C8B	261	0.87	correlation-gained	TEK	S1PR1	390	0.975	correlation-gained	PECAM1	CDH5	299	0.996667	correlation-gained
UGT2B7	PLG	261	0.87	correlation-gained	GIMAP8	GIMAP6	389	0.9725	correlation-gained	STARD8	CLEC14A	299	0.996667	correlation-gained
ZNF7	ZNF696	259	0.863333	correlation-gained	TEK	CYYR1	388	0.97	correlation-gained	TEK	CLEC14A	299	0.996667	correlation-gained
C8A	APOF	258	0.86	correlation-gained	ROBO4	CLEC14A	387	0.9675	correlation-gained	ROBO4	GPR116	299	0.996667	correlation-gained
C8B	APOF	258	0.86	correlation-gained	LDB2	JAM2	387	0.9675	correlation-gained	S1PR1	GPR116	299	0.996667	correlation-gained
The top 10 genes of each cancer were marked as bold.
